# Supplementary material for: Exploring the role of adenosine deaminase in esophageal cancer and its potential for traditional Chinese medicine intervention
Source: Front Mol Biosci. 2026 Apr 23;13:1798177. doi: 10.3389/fmolb.2026.1798177 (PMC13149097; doi:10.3389/fmolb.2026.1798177)
Supplement: Supplementary file 1 [file DataSheet3.zip]

Archive with 5 entries (5 files):
- Data Sheet 6.PDF
- Data Sheet 5.PDF
- Data Sheet 4.PDF
- Data Sheet 3.PDF
- Data Sheet 7.PDF
