# Supplementary material for: Exploring the role of adenosine deaminase in esophageal cancer and its potential for traditional Chinese medicine intervention
Source: Front Mol Biosci. 2026 Apr 23;13:1798177. doi: 10.3389/fmolb.2026.1798177 (PMC13149097; doi:10.3389/fmolb.2026.1798177)
Supplement: Supplementary file 3 [file DataSheet2.csv]

effect_allele.exposure	other_allele.exposure	beta.exposure	se.exposure	eaf.exposure	pval.exposure	SNP	samplesize.exposure	exposure	mr_keep.exposure	pval_origin.exposure	id.exposure
A	G	0.0514	0.0116	0.4743	9.38E-06	rs1256278	14742	GCST90274848	TRUE	reported	GCST90274848
A	G	-0.0734	0.0152	0.8126	1.37E-06	rs2050256	14739	GCST90274848	TRUE	reported	GCST90274848
T	C	-0.0759	0.0148	0.8114	2.92E-07	rs61818787	14732	GCST90274848	TRUE	reported	GCST90274848
A	G	-0.2204	0.0483	0.0257	5.04E-06	rs115245427	14738	GCST90274848	TRUE	reported	GCST90274848
T	TTCTC	-0.1803	0.036	0.9554	5.49E-07	rs150567268	10407	GCST90274848	TRUE	reported	GCST90274848
A	G	-0.07	0.0152	0.6438	4.12E-06	rs183596950	11538	GCST90274848	TRUE	reported	GCST90274848
A	G	-0.0685	0.0145	0.2065	2.31E-06	rs7688836	14742	GCST90274848	TRUE	reported	GCST90274848
A	G	0.0815	0.0182	0.1816	7.53E-06	rs349853	12412	GCST90274848	TRUE	reported	GCST90274848
T	C	-0.22	0.0457	0.9797	1.48E-06	rs16883415	14744	GCST90274848	TRUE	reported	GCST90274848
T	C	-0.1625	0.0267	0.9462	1.16E-09	rs114694170	14728	GCST90274848	TRUE	reported	GCST90274848
T	C	-0.1842	0.0374	0.028	8.43E-07	rs11953790	14730	GCST90274848	TRUE	reported	GCST90274848
A	C	-0.2112	0.0333	0.0429	2.26E-10	rs62401205	14296	GCST90274848	TRUE	reported	GCST90274848
A	G	-0.4343	0.0113	0.4867	1.00E-200	rs6921438	14733	GCST90274848	TRUE	reported	GCST90274848
A	G	-0.0602	0.0124	0.5217	1.20E-06	rs9472184	14296	GCST90274848	TRUE	reported	GCST90274848
A	C	-0.0628	0.0137	0.6119	4.56E-06	rs7808444	14296	GCST90274848	TRUE	reported	GCST90274848
T	C	-0.079	0.0166	0.8309	1.95E-06	rs1208181	12855	GCST90274848	TRUE	reported	GCST90274848
CAAA	C	-0.1533	0.0325	0.0727	2.39E-06	rs11378248	7456	GCST90274848	TRUE	reported	GCST90274848
C	G	-0.0741	0.0158	0.8345	2.73E-06	rs4875579	14296	GCST90274848	TRUE	reported	GCST90274848
T	C	-0.0579	0.0129	0.2957	7.18E-06	rs62496673	14728	GCST90274848	TRUE	reported	GCST90274848
T	C	0.1357	0.0304	0.039	8.05E-06	rs143420877	14737	GCST90274848	TRUE	reported	GCST90274848
C	G	-0.2163	0.0449	0.9739	1.45E-06	rs117976551	13809	GCST90274848	TRUE	reported	GCST90274848
A	T	0.1231	0.0134	0.7319	4.06E-20	rs6993770	14296	GCST90274848	TRUE	reported	GCST90274848
C	G	0.0677	0.0149	0.2413	5.53E-06	rs7852409	14296	GCST90274848	TRUE	reported	GCST90274848
T	C	0.1383	0.0131	0.5728	4.70E-26	rs11789392	12409	GCST90274848	TRUE	reported	GCST90274848
T	C	-0.2475	0.0539	0.0153	4.39E-06	rs145703410	14296	GCST90274848	TRUE	reported	GCST90274848
A	C	0.0838	0.0117	0.4155	7.93E-13	rs10822155	14744	GCST90274848	TRUE	reported	GCST90274848
A	G	-0.3266	0.0715	0.0091	4.93E-06	rs12784822	14296	GCST90274848	TRUE	reported	GCST90274848
C	G	-0.0683	0.0142	0.7087	1.51E-06	rs10840177	13231	GCST90274848	TRUE	reported	GCST90274848
A	G	0.1842	0.0415	0.9765	9.06E-06	rs77998976	13870	GCST90274848	TRUE	reported	GCST90274848
T	G	0.0992	0.0208	0.9024	1.85E-06	rs34536806	14296	GCST90274848	TRUE	reported	GCST90274848
C	G	-0.1288	0.0265	0.9341	1.17E-06	rs6582666	11791	GCST90274848	TRUE	reported	GCST90274848
T	C	0.2736	0.0582	0.0162	2.59E-06	rs145846107	13422	GCST90274848	TRUE	reported	GCST90274848
C	G	0.1981	0.0397	0.0248	6.04E-07	rs138648222	14739	GCST90274848	TRUE	reported	GCST90274848
T	C	0.1461	0.0327	0.966	7.90E-06	rs9603455	14743	GCST90274848	TRUE	reported	GCST90274848
A	C	-0.2779	0.0603	0.9871	4.05E-06	rs144037665	11969	GCST90274848	TRUE	reported	GCST90274848
T	C	0.1174	0.0253	0.069	3.48E-06	rs1203834	13232	GCST90274848	TRUE	reported	GCST90274848
A	C	0.0997	0.0225	0.0763	9.37E-06	rs75756626	14726	GCST90274848	TRUE	reported	GCST90274848
A	C	0.142	0.0319	0.9646	8.53E-06	rs9893371	14742	GCST90274848	TRUE	reported	GCST90274848
T	C	-0.0671	0.0127	0.296	1.27E-07	rs62640435	14292	GCST90274848	TRUE	reported	GCST90274848
A	G	0.0794	0.0175	0.8764	5.70E-06	rs13047127	14743	GCST90274848	TRUE	reported	GCST90274848
A	G	-0.1228	0.0257	0.055	1.77E-06	rs62319742	14730	GCST90274759	TRUE	reported	GCST90274759
A	G	-0.0592	0.0122	0.3435	1.22E-06	rs7793526	14732	GCST90274759	TRUE	reported	GCST90274759
A	C	-0.907	0.0214	0.9299	1.00E-200	rs76418401	14727	GCST90274759	TRUE	reported	GCST90274759
T	C	0.1089	0.012	0.4162	1.14E-19	rs2299690	14288	GCST90274759	TRUE	reported	GCST90274759
A	G	-0.1313	0.0164	0.2474	1.18E-15	rs73617409	12404	GCST90274759	TRUE	reported	GCST90274759
CTCAT	C	-0.1211	0.0249	0.0808	1.15E-06	rs112617003	11338	GCST90274759	TRUE	reported	GCST90274759
A	C	-0.0664	0.0144	0.5539	4.01E-06	rs13303278	10265	GCST90274760	TRUE	reported	GCST90274760
T	G	0.0632	0.0137	0.6627	3.97E-06	rs3003450	11762	GCST90274760	TRUE	reported	GCST90274760
T	C	-0.1321	0.0293	0.0561	6.53E-06	rs10799609	11778	GCST90274760	TRUE	reported	GCST90274760
C	G	-0.3211	0.0718	0.0125	7.74E-06	rs79664530	10843	GCST90274760	TRUE	reported	GCST90274760
A	C	-0.3226	0.0682	0.9882	2.24E-06	rs76672219	11291	GCST90274760	TRUE	reported	GCST90274760
A	G	0.1852	0.0418	0.0327	9.40E-06	rs141625055	11765	GCST90274760	TRUE	reported	GCST90274760
T	C	-0.1481	0.0334	0.0532	9.24E-06	rs9682166	9453	GCST90274760	TRUE	reported	GCST90274760
A	G	0.0833	0.0166	0.1972	5.22E-07	rs62277657	11777	GCST90274760	TRUE	reported	GCST90274760
A	G	-0.0897	0.0197	0.1327	5.28E-06	rs17491469	11777	GCST90274760	TRUE	reported	GCST90274760
A	G	-0.0811	0.0176	0.84	4.07E-06	rs138311590	11758	GCST90274760	TRUE	reported	GCST90274760
T	C	-0.3099	0.0697	0.0147	8.74E-06	rs79259958	9945	GCST90274760	TRUE	reported	GCST90274760
C	G	0.0692	0.014	0.626	7.70E-07	rs9684768	11330	GCST90274760	TRUE	reported	GCST90274760
A	G	-0.0873	0.0189	0.8494	3.86E-06	rs17340161	11330	GCST90274760	TRUE	reported	GCST90274760
A	G	-0.4237	0.094	0.0108	6.56E-06	rs118087756	8024	GCST90274760	TRUE	reported	GCST90274760
T	C	0.0853	0.0181	0.1545	2.44E-06	rs9496445	11768	GCST90274760	TRUE	reported	GCST90274760
A	G	0.0803	0.0181	0.1536	9.14E-06	rs12699544	11777	GCST90274760	TRUE	reported	GCST90274760
A	G	0.311	0.0639	0.0191	1.13E-06	rs142970662	9834	GCST90274760	TRUE	reported	GCST90274760
A	T	-0.079	0.0162	0.6759	1.08E-06	rs4993886	8371	GCST90274760	TRUE	reported	GCST90274760
A	G	-0.2047	0.044	0.0245	3.28E-06	rs55885546	11778	GCST90274760	TRUE	reported	GCST90274760
A	G	-0.293	0.0644	0.0147	5.37E-06	rs141429639	11330	GCST90274760	TRUE	reported	GCST90274760
C	G	-0.1899	0.0421	0.9634	6.46E-06	rs74383279	11761	GCST90274760	TRUE	reported	GCST90274760
A	G	-0.0674	0.0136	0.5323	7.20E-07	rs1329733	11330	GCST90274760	TRUE	reported	GCST90274760
A	G	0.0877	0.0194	0.1326	6.17E-06	rs4740350	11778	GCST90274760	TRUE	reported	GCST90274760
T	C	0.2119	0.0435	0.038	1.11E-06	rs142585779	10266	GCST90274760	TRUE	reported	GCST90274760
T	C	-0.0852	0.0185	0.1749	4.12E-06	rs3001873	11330	GCST90274760	TRUE	reported	GCST90274760
A	G	-0.0716	0.0159	0.2386	6.70E-06	rs4561132	11329	GCST90274760	TRUE	reported	GCST90274760
C	G	0.0679	0.0141	0.318	1.47E-06	rs77502336	11775	GCST90274760	TRUE	reported	GCST90274760
T	C	0.1703	0.0362	0.0344	2.55E-06	rs118115625	11778	GCST90274760	TRUE	reported	GCST90274760
A	G	0.2112	0.0451	0.9758	2.83E-06	rs148226005	11765	GCST90274760	TRUE	reported	GCST90274760
T	C	-0.3648	0.0818	0.9881	8.21E-06	rs114907684	8283	GCST90274760	TRUE	reported	GCST90274760
CT	C	-0.0807	0.018	0.7036	7.35E-06	rs11382995	7943	GCST90274760	TRUE	reported	GCST90274760
T	C	-0.07	0.0153	0.7417	4.76E-06	rs1370215	11330	GCST90274760	TRUE	reported	GCST90274760
C	G	-0.0881	0.0176	0.8122	5.57E-07	rs6509909	11330	GCST90274760	TRUE	reported	GCST90274760
T	C	0.0765	0.0167	0.7151	4.63E-06	rs9941952	11774	GCST90274760	TRUE	reported	GCST90274760
A	G	0.0626	0.0134	0.4935	2.99E-06	rs2712427	11345	GCST90274761	TRUE	reported	GCST90274761
A	G	0.1447	0.0305	0.9489	2.09E-06	rs115455827	11792	GCST90274761	TRUE	reported	GCST90274761
A	C	0.2444	0.0522	0.0197	2.84E-06	rs117097664	11345	GCST90274761	TRUE	reported	GCST90274761
T	C	-0.067	0.0133	0.5969	4.71E-07	rs2691530	11793	GCST90274761	TRUE	reported	GCST90274761
A	G	-0.1229	0.0242	0.9127	3.80E-07	rs2470622	11345	GCST90274761	TRUE	reported	GCST90274761
A	G	-0.0767	0.0172	0.7946	8.22E-06	rs11202576	11345	GCST90274761	TRUE	reported	GCST90274761
A	G	-0.1557	0.035	0.9611	8.64E-06	rs72984228	11792	GCST90274761	TRUE	reported	GCST90274761
T	C	0.1331	0.0293	0.0539	5.55E-06	rs113946880	11792	GCST90274761	TRUE	reported	GCST90274761
C	G	0.0659	0.0149	0.7403	9.74E-06	rs10860902	11778	GCST90274761	TRUE	reported	GCST90274761
T	C	0.1554	0.0329	0.9514	2.32E-06	rs7171268	11345	GCST90274761	TRUE	reported	GCST90274761
A	G	-0.212	0.042	0.0295	4.47E-07	rs148317708	10919	GCST90274761	TRUE	reported	GCST90274761
T	C	-0.0843	0.0186	0.1481	5.84E-06	rs9962377	11793	GCST90274761	TRUE	reported	GCST90274761
T	C	0.0692	0.0148	0.6047	2.93E-06	rs428324	10281	GCST90274761	TRUE	reported	GCST90274761
T	TA	0.0683	0.015	0.7798	5.28E-06	rs34043924	11331	GCST90274762	TRUE	reported	GCST90274762
A	C	-0.0797	0.0122	0.3498	6.46E-11	rs6328	13224	GCST90274762	TRUE	reported	GCST90274762
CT	C	-0.0672	0.015	0.209	7.46E-06	rs11404457	11336	GCST90274762	TRUE	reported	GCST90274762
A	G	0.0584	0.0126	0.3152	3.57E-06	rs72673086	12858	GCST90274762	TRUE	reported	GCST90274762
T	C	-0.1646	0.0365	0.0262	6.50E-06	rs78167655	14743	GCST90274762	TRUE	reported	GCST90274762
T	C	-0.1187	0.0258	0.9491	4.21E-06	rs4017	14742	GCST90274762	TRUE	reported	GCST90274762
A	G	0.2208	0.0462	0.0229	1.76E-06	rs17689534	13421	GCST90274762	TRUE	reported	GCST90274762
T	G	0.1213	0.0247	0.9435	9.06E-07	rs12188775	14737	GCST90274762	TRUE	reported	GCST90274762
T	C	0.0853	0.0185	0.8904	4.01E-06	rs77493302	14743	GCST90274762	TRUE	reported	GCST90274762
A	G	0.0619	0.0136	0.7375	5.33E-06	rs2237172	14295	GCST90274762	TRUE	reported	GCST90274762
A	C	-0.0685	0.0143	0.3918	1.67E-06	rs2904780	11538	GCST90274762	TRUE	reported	GCST90274762
T	C	0.1203	0.0262	0.9514	4.40E-06	rs397081	14743	GCST90274762	TRUE	reported	GCST90274762
A	G	0.0925	0.0205	0.0825	6.42E-06	rs73782207	14734	GCST90274762	TRUE	reported	GCST90274762
T	G	0.0629	0.0137	0.2135	4.41E-06	rs9479501	14729	GCST90274762	TRUE	reported	GCST90274762
A	G	0.1389	0.0276	0.0802	4.84E-07	rs12533747	14295	GCST90274762	TRUE	reported	GCST90274762
A	C	-0.1617	0.0352	0.9727	4.35E-06	rs17647697	14741	GCST90274762	TRUE	reported	GCST90274762
C	G	0.1867	0.0408	0.966	4.74E-06	rs12539643	11344	GCST90274762	TRUE	reported	GCST90274762
T	C	0.0578	0.0117	0.6636	7.81E-07	rs62494116	14729	GCST90274762	TRUE	reported	GCST90274762
A	G	0.0626	0.0126	0.719	6.76E-07	rs1878359	14740	GCST90274762	TRUE	reported	GCST90274762
C	G	0.053	0.0118	0.55	7.07E-06	rs10961630	14295	GCST90274762	TRUE	reported	GCST90274762
T	C	-0.0775	0.0118	0.4965	5.11E-11	rs3128517	14295	GCST90274762	TRUE	reported	GCST90274762
A	G	-0.075	0.0148	0.1928	4.03E-07	rs12259196	13244	GCST90274762	TRUE	reported	GCST90274762
T	C	0.2352	0.0521	0.9836	6.35E-06	rs4980184	14295	GCST90274762	TRUE	reported	GCST90274762
A	C	-0.2977	0.0657	0.9883	5.86E-06	rs183185212	13808	GCST90274762	TRUE	reported	GCST90274762
T	C	0.1739	0.0384	0.9748	5.94E-06	rs11025264	14743	GCST90274762	TRUE	reported	GCST90274762
G	GT	0.1719	0.0383	0.9639	7.18E-06	rs149439201	10894	GCST90274762	TRUE	reported	GCST90274762
A	ATTTCTT	-0.0551	0.0124	0.5439	8.85E-06	rs150978595	11342	GCST90274762	TRUE	reported	GCST90274762
T	C	-0.175	0.0387	0.9756	6.13E-06	rs9599159	14730	GCST90274762	TRUE	reported	GCST90274762
C	G	-0.055	0.0117	0.5283	2.59E-06	rs4899264	14295	GCST90274762	TRUE	reported	GCST90274762
A	G	0.0862	0.0195	0.0949	9.85E-06	rs7149605	14731	GCST90274762	TRUE	reported	GCST90274762
A	G	0.2773	0.0602	0.0196	4.10E-06	rs140072192	11925	GCST90274762	TRUE	reported	GCST90274762
T	C	-0.1722	0.0388	0.0258	9.07E-06	rs140882208	14731	GCST90274762	TRUE	reported	GCST90274762
T	G	-0.1546	0.0343	0.0301	6.57E-06	rs4087847	14743	GCST90274762	TRUE	reported	GCST90274762
A	T	-0.1748	0.0386	0.0281	5.94E-06	rs74639669	14733	GCST90274762	TRUE	reported	GCST90274762
T	C	-0.1249	0.0259	0.1005	1.42E-06	rs62092633	11344	GCST90274762	TRUE	reported	GCST90274762
T	C	0.0607	0.0124	0.3088	9.82E-07	rs34559191	13675	GCST90274762	TRUE	reported	GCST90274762
T	C	-0.271	0.0565	0.014	1.61E-06	rs117164089	13421	GCST90274762	TRUE	reported	GCST90274762
T	C	0.2541	0.0556	0.0235	4.87E-06	rs148834134	13421	GCST90274762	TRUE	reported	GCST90274762
C	G	-0.2164	0.0467	0.0256	3.59E-06	rs13058191	14295	GCST90274762	TRUE	reported	GCST90274762
T	C	-0.2016	0.0422	0.9714	1.78E-06	rs34154371	13232	GCST90274763	TRUE	reported	GCST90274763
A	C	-0.0812	0.0167	0.8466	1.16E-06	rs12073499	14295	GCST90274763	TRUE	reported	GCST90274763
A	G	-0.0614	0.0138	0.2714	8.62E-06	rs7418913	14296	GCST90274763	TRUE	reported	GCST90274763
CT	C	0.113	0.0241	0.0883	2.75E-06	rs11438549	10894	GCST90274763	TRUE	reported	GCST90274763
C	G	-0.1987	0.0173	0.8696	1.56E-30	rs56328050	14743	GCST90274763	TRUE	reported	GCST90274763
A	T	-0.0806	0.0162	0.1582	6.51E-07	rs11695193	14743	GCST90274763	TRUE	reported	GCST90274763
T	C	0.0781	0.0168	0.856	3.34E-06	rs11709039	14743	GCST90274763	TRUE	reported	GCST90274763
A	C	0.0922	0.0203	0.094	5.58E-06	rs10024203	14735	GCST90274763	TRUE	reported	GCST90274763
T	C	0.0668	0.015	0.1902	8.45E-06	rs13188908	14736	GCST90274763	TRUE	reported	GCST90274763
A	G	0.3474	0.0683	0.0145	3.65E-07	rs148608719	12745	GCST90274763	TRUE	reported	GCST90274763
A	G	0.0681	0.0145	0.6981	2.65E-06	rs1034059	14296	GCST90274763	TRUE	reported	GCST90274763
T	C	0.4195	0.0912	0.9851	4.23E-06	rs187405204	6257	GCST90274763	TRUE	reported	GCST90274763
C	G	0.1095	0.0238	0.9304	4.21E-06	rs111764025	14731	GCST90274763	TRUE	reported	GCST90274763
A	G	-0.2001	0.0428	0.9804	2.94E-06	rs78449258	14744	GCST90274763	TRUE	reported	GCST90274763
T	C	0.2044	0.0412	0.978	7.01E-07	rs73306603	14741	GCST90274763	TRUE	reported	GCST90274763
A	G	-0.0962	0.0215	0.0863	7.66E-06	rs1467702	14743	GCST90274763	TRUE	reported	GCST90274763
C	G	-0.3615	0.0776	0.0099	3.19E-06	rs140844269	12330	GCST90274763	TRUE	reported	GCST90274763
A	G	-0.0539	0.0121	0.3708	8.41E-06	rs11216018	14296	GCST90274763	TRUE	reported	GCST90274763
C	G	-0.0858	0.0165	0.1545	1.99E-07	rs1032417	14296	GCST90274763	TRUE	reported	GCST90274763
A	G	0.1384	0.0312	0.0405	9.17E-06	rs56097553	14744	GCST90274763	TRUE	reported	GCST90274763
T	C	-0.0613	0.0135	0.7483	5.61E-06	rs7146962	14295	GCST90274763	TRUE	reported	GCST90274763
A	G	-0.0706	0.0157	0.685	6.90E-06	rs2411067	11345	GCST90274763	TRUE	reported	GCST90274763
C	G	0.2318	0.0486	0.9827	1.85E-06	rs137887001	14296	GCST90274763	TRUE	reported	GCST90274763
T	C	0.0985	0.0222	0.1249	9.12E-06	rs7287303	11791	GCST90274763	TRUE	reported	GCST90274763
A	G	0.0749	0.0114	0.5547	5.03E-11	rs12075	14731	GCST90274764	TRUE	reported	GCST90274764
A	G	-0.0767	0.0172	0.1696	8.22E-06	rs10911109	11774	GCST90274764	TRUE	reported	GCST90274764
T	C	-0.3316	0.0225	0.9289	3.69E-49	rs2228467	14733	GCST90274764	TRUE	reported	GCST90274764
T	C	0.1502	0.0303	0.0433	7.16E-07	rs79684468	14286	GCST90274764	TRUE	reported	GCST90274764
T	C	0.0785	0.0123	0.3561	1.75E-10	rs2201150	14286	GCST90274764	TRUE	reported	GCST90274764
T	C	0.4043	0.0898	0.0083	6.72E-06	rs148554043	11726	GCST90274764	TRUE	reported	GCST90274764
A	C	-0.3374	0.0714	0.0128	2.30E-06	rs139597204	12303	GCST90274764	TRUE	reported	GCST90274764
A	C	-0.0656	0.0137	0.2333	1.68E-06	rs6894241	14715	GCST90274764	TRUE	reported	GCST90274764
A	G	0.2299	0.0508	0.0222	6.02E-06	rs151240414	11335	GCST90274764	TRUE	reported	GCST90274764
A	G	0.2002	0.0205	0.09	1.58E-22	rs757973	14713	GCST90274764	TRUE	reported	GCST90274764
A	T	-0.0913	0.0189	0.1104	1.36E-06	rs73209015	14728	GCST90274764	TRUE	reported	GCST90274764
T	C	-0.2283	0.0514	0.0172	8.93E-06	rs140965534	14238	GCST90274764	TRUE	reported	GCST90274764
T	G	0.1929	0.0422	0.9754	4.85E-06	rs79432525	14247	GCST90274764	TRUE	reported	GCST90274764
A	G	-0.0609	0.0131	0.6155	3.34E-06	rs1564995	14286	GCST90274764	TRUE	reported	GCST90274764
T	G	0.1017	0.0208	0.9023	1.01E-06	rs34536806	14286	GCST90274764	TRUE	reported	GCST90274764
A	G	-0.1138	0.0244	0.9282	3.10E-06	rs35543857	14286	GCST90274764	TRUE	reported	GCST90274764
T	C	0.2107	0.0451	0.9774	2.99E-06	rs114744647	14730	GCST90274764	TRUE	reported	GCST90274764
T	C	-0.0818	0.0133	0.7358	7.73E-10	rs9940390	14286	GCST90274764	TRUE	reported	GCST90274764
T	C	0.0732	0.016	0.8434	4.76E-06	rs8068185	14727	GCST90274764	TRUE	reported	GCST90274764
T	C	-0.1215	0.0156	0.167	6.78E-15	rs79722574	14720	GCST90274764	TRUE	reported	GCST90274764
A	G	0.1213	0.0272	0.0494	8.21E-06	rs9303380	14286	GCST90274764	TRUE	reported	GCST90274764
C	G	-0.1089	0.0244	0.9022	8.08E-06	rs12453306	11335	GCST90274764	TRUE	reported	GCST90274764
C	G	0.0555	0.0121	0.5296	4.50E-06	rs55843637	14286	GCST90274764	TRUE	reported	GCST90274764
A	G	0.0554	0.0125	0.3264	9.34E-06	rs170520	14285	GCST90274764	TRUE	reported	GCST90274764
C	G	0.0817	0.016	0.8362	3.29E-07	rs2112920	14286	GCST90274764	TRUE	reported	GCST90274764
T	G	0.2826	0.0606	0.0125	3.11E-06	rs139476527	12933	GCST90274764	TRUE	reported	GCST90274764
A	G	-0.1678	0.0345	0.0333	1.15E-06	rs9976282	14722	GCST90274764	TRUE	reported	GCST90274764
A	G	-0.0861	0.0187	0.1199	4.14E-06	rs73171545	14286	GCST90274764	TRUE	reported	GCST90274764
C	G	0.0615	0.013	0.6941	2.24E-06	rs7595241	14288	GCST90274765	TRUE	reported	GCST90274765
A	C	-0.2101	0.043	0.021	1.03E-06	rs113139367	14242	GCST90274765	TRUE	reported	GCST90274765
C	G	-0.0803	0.0123	0.4754	6.65E-11	rs13010492	13422	GCST90274765	TRUE	reported	GCST90274765
C	G	0.2648	0.0589	0.0195	6.93E-06	rs192686691	10795	GCST90274765	TRUE	reported	GCST90274765
C	G	0.4485	0.0922	0.992	1.15E-06	rs113539352	11439	GCST90274765	TRUE	reported	GCST90274765
T	C	0.2391	0.0538	0.9738	8.82E-06	rs1654018	10894	GCST90274765	TRUE	reported	GCST90274765
T	G	0.2346	0.0185	0.8822	7.53E-37	rs62292952	14728	GCST90274765	TRUE	reported	GCST90274765
T	C	-0.0592	0.0133	0.6909	8.54E-06	rs4356912	14288	GCST90274765	TRUE	reported	GCST90274765
T	C	-0.1216	0.0272	0.0583	7.80E-06	rs6535499	14288	GCST90274765	TRUE	reported	GCST90274765
A	G	0.1335	0.0298	0.9401	7.47E-06	rs374784992	11760	GCST90274765	TRUE	reported	GCST90274765
T	C	-0.2096	0.045	0.0195	3.20E-06	rs79086127	14247	GCST90274765	TRUE	reported	GCST90274765
T	C	0.0596	0.0122	0.3904	1.03E-06	rs4554017	14288	GCST90274765	TRUE	reported	GCST90274765
T	C	0.3784	0.0842	0.0116	6.99E-06	rs115109204	10795	GCST90274765	TRUE	reported	GCST90274765
A	T	0.086	0.0192	0.861	7.49E-06	rs12521515	11780	GCST90274765	TRUE	reported	GCST90274765
A	C	0.0551	0.012	0.4736	4.40E-06	rs3792790	14288	GCST90274765	TRUE	reported	GCST90274765
T	C	0.0863	0.0169	0.8559	3.28E-07	rs6870560	14732	GCST90274765	TRUE	reported	GCST90274765
A	T	0.3112	0.0695	0.01	7.55E-06	rs1328133	13422	GCST90274765	TRUE	reported	GCST90274765
C	G	-0.4884	0.0277	0.9365	1.41E-69	rs9469127	14735	GCST90274765	TRUE	reported	GCST90274765
A	G	-0.1775	0.0206	0.8408	6.90E-18	rs28635588	9182	GCST90274765	TRUE	reported	GCST90274765
T	C	-0.1185	0.0264	0.0713	7.17E-06	rs11961362	12851	GCST90274765	TRUE	reported	GCST90274765
C	G	0.0757	0.0157	0.1687	1.42E-06	rs1415763	14731	GCST90274765	TRUE	reported	GCST90274765
A	G	0.0671	0.015	0.8005	7.70E-06	rs13212719	14288	GCST90274765	TRUE	reported	GCST90274765
A	G	0.0729	0.0154	0.8219	2.20E-06	rs10242459	14729	GCST90274765	TRUE	reported	GCST90274765
T	C	-0.3645	0.0756	0.989	1.43E-06	rs73257451	11337	GCST90274765	TRUE	reported	GCST90274765
A	G	-0.0561	0.0124	0.6505	6.06E-06	rs454265	14728	GCST90274765	TRUE	reported	GCST90274765
A	C	-0.1464	0.017	0.8639	7.19E-18	rs11574915	14733	GCST90274765	TRUE	reported	GCST90274765
A	G	0.1238	0.0265	0.0534	2.99E-06	rs34791102	14735	GCST90274765	TRUE	reported	GCST90274765
A	G	-0.0644	0.0142	0.6255	5.75E-06	rs7894965	11538	GCST90274765	TRUE	reported	GCST90274765
A	T	-0.0697	0.0135	0.2452	2.43E-07	rs6486995	14735	GCST90274765	TRUE	reported	GCST90274765
A	T	-0.0694	0.0156	0.1741	8.64E-06	rs11174279	14730	GCST90274765	TRUE	reported	GCST90274765
A	T	-0.0801	0.0132	0.5095	1.29E-09	rs4766578	11785	GCST90274765	TRUE	reported	GCST90274765
T	C	0.0928	0.0208	0.8962	8.14E-06	rs76295077	14288	GCST90274765	TRUE	reported	GCST90274765
A	G	-0.0671	0.0137	0.2653	9.69E-07	rs4907572	14722	GCST90274765	TRUE	reported	GCST90274765
A	C	-0.1236	0.0274	0.9429	6.45E-06	rs111317412	14288	GCST90274765	TRUE	reported	GCST90274765
A	G	-0.2939	0.0616	0.0119	1.83E-06	rs138108512	13422	GCST90274765	TRUE	reported	GCST90274765
A	G	-0.2066	0.046	0.0209	7.08E-06	rs138618048	14247	GCST90274765	TRUE	reported	GCST90274765
A	T	0.1349	0.0294	0.9557	4.47E-06	rs74764632	14734	GCST90274765	TRUE	reported	GCST90274765
T	C	-0.3558	0.0803	0.9931	9.38E-06	rs7185085	12291	GCST90274765	TRUE	reported	GCST90274765
T	C	-0.2707	0.0574	0.0151	2.40E-06	rs147708384	13801	GCST90274765	TRUE	reported	GCST90274765
A	G	-0.1065	0.0239	0.0669	8.35E-06	rs11877886	14722	GCST90274765	TRUE	reported	GCST90274765
T	G	-0.0575	0.0128	0.307	7.05E-06	rs2070746	14288	GCST90274765	TRUE	reported	GCST90274765
A	G	-0.1724	0.036	0.0585	1.68E-06	rs138440733	12404	GCST90274765	TRUE	reported	GCST90274765
T	C	0.2585	0.0548	0.9859	2.39E-06	rs11582772	14243	GCST90274766	TRUE	reported	GCST90274766
T	C	-0.0953	0.0208	0.0967	4.61E-06	rs111674022	14288	GCST90274766	TRUE	reported	GCST90274766
T	C	-0.0996	0.0128	0.326	7.18E-15	rs10207134	14287	GCST90274766	TRUE	reported	GCST90274766
A	T	-0.053	0.0119	0.4995	8.44E-06	rs35757792	14720	GCST90274766	TRUE	reported	GCST90274766
T	C	0.0955	0.0213	0.9122	7.34E-06	rs55891514	14735	GCST90274766	TRUE	reported	GCST90274766
T	C	0.1091	0.0239	0.9296	5.00E-06	rs13185268	14724	GCST90274766	TRUE	reported	GCST90274766
T	C	0.0637	0.0135	0.3674	2.38E-06	rs11242693	12404	GCST90274766	TRUE	reported	GCST90274766
T	G	-0.076	0.0148	0.215	2.82E-07	rs9274623	14288	GCST90274766	TRUE	reported	GCST90274766
T	C	0.1459	0.0185	0.883	3.11E-15	rs742493	14735	GCST90274766	TRUE	reported	GCST90274766
A	G	0.0522	0.0116	0.4744	6.80E-06	rs9357723	14735	GCST90274766	TRUE	reported	GCST90274766
T	G	-0.0622	0.0138	0.754	6.57E-06	rs7749768	14709	GCST90274766	TRUE	reported	GCST90274766
T	C	0.0801	0.0179	0.136	7.65E-06	rs34729167	14288	GCST90274766	TRUE	reported	GCST90274766
C	G	-0.0624	0.0138	0.7473	6.13E-06	rs3798304	14287	GCST90274766	TRUE	reported	GCST90274766
T	C	0.0611	0.0137	0.6697	8.20E-06	rs62456601	12836	GCST90274766	TRUE	reported	GCST90274766
T	C	0.0573	0.012	0.5396	1.80E-06	rs1129474	14288	GCST90274766	TRUE	reported	GCST90274766
T	C	0.0636	0.0127	0.3159	5.50E-07	rs2796032	14718	GCST90274766	TRUE	reported	GCST90274766
T	C	-0.0722	0.0162	0.1993	8.32E-06	rs748503	14288	GCST90274766	TRUE	reported	GCST90274766
A	G	0.1939	0.0414	0.9774	2.82E-06	rs41302923	14726	GCST90274766	TRUE	reported	GCST90274766
T	C	0.1191	0.026	0.9413	4.63E-06	rs10837780	14288	GCST90274766	TRUE	reported	GCST90274766
A	G	0.2057	0.0422	0.9739	1.09E-06	rs73072893	13230	GCST90274766	TRUE	reported	GCST90274766
A	G	0.0635	0.0128	0.6933	7.02E-07	rs4981022	14721	GCST90274766	TRUE	reported	GCST90274766
T	C	-0.2	0.0451	0.028	9.22E-06	rs61945278	13386	GCST90274766	TRUE	reported	GCST90274766
T	C	0.1297	0.0289	0.9526	7.19E-06	rs118164045	14288	GCST90274766	TRUE	reported	GCST90274766
T	C	-0.1512	0.0328	0.0376	4.03E-06	rs151092565	14728	GCST90274766	TRUE	reported	GCST90274766
A	T	-0.1602	0.0344	0.0632	3.21E-06	rs2003431	9786	GCST90274766	TRUE	reported	GCST90274766
A	C	0.1072	0.0238	0.0762	6.66E-06	rs1027232	14730	GCST90274766	TRUE	reported	GCST90274766
A	T	-0.0568	0.0125	0.6585	5.52E-06	rs6498925	14729	GCST90274766	TRUE	reported	GCST90274766
C	G	-0.185	0.0359	0.9688	2.56E-07	rs117753190	14243	GCST90274766	TRUE	reported	GCST90274766
C	G	-0.2256	0.0429	0.9694	1.45E-07	rs117900576	13224	GCST90274766	TRUE	reported	GCST90274766
T	C	-0.0736	0.0158	0.1755	3.19E-06	rs6420556	14288	GCST90274766	TRUE	reported	GCST90274766
T	C	-0.055	0.0124	0.3574	9.19E-06	rs348389	14288	GCST90274766	TRUE	reported	GCST90274766
T	C	0.0804	0.0166	0.1452	1.28E-06	rs35833676	14732	GCST90274766	TRUE	reported	GCST90274766
A	G	-0.1315	0.0276	0.9476	1.89E-06	rs13049624	14288	GCST90274766	TRUE	reported	GCST90274766
T	G	-0.1184	0.0257	0.9406	4.09E-06	rs5769672	14732	GCST90274766	TRUE	reported	GCST90274766
C	G	0.0603	0.0132	0.608	4.92E-06	rs74127049	13422	GCST90274767	TRUE	reported	GCST90274767
A	G	-0.3061	0.0626	0.0116	1.01E-06	rs146074782	12935	GCST90274767	TRUE	reported	GCST90274767
T	G	-0.1035	0.0228	0.899	5.64E-06	rs55755820	11538	GCST90274767	TRUE	reported	GCST90274767
T	C	0.0983	0.0215	0.9113	4.83E-06	rs1001495	13650	GCST90274767	TRUE	reported	GCST90274767
T	C	0.2157	0.0449	0.0255	1.56E-06	rs143910182	14730	GCST90274767	TRUE	reported	GCST90274767
A	G	-0.21	0.0426	0.0278	8.24E-07	rs116683909	14724	GCST90274767	TRUE	reported	GCST90274767
A	G	0.1273	0.0278	0.048	4.67E-06	rs74491711	14735	GCST90274767	TRUE	reported	GCST90274767
T	C	0.0585	0.0127	0.6736	4.10E-06	rs4317138	14288	GCST90274767	TRUE	reported	GCST90274767
T	C	0.0574	0.0114	0.4869	4.78E-07	rs2870238	14736	GCST90274767	TRUE	reported	GCST90274767
A	G	-0.1027	0.0232	0.0765	9.57E-06	rs2263318	14735	GCST90274767	TRUE	reported	GCST90274767
C	G	0.1164	0.0237	0.9291	9.04E-07	rs12204524	14727	GCST90274767	TRUE	reported	GCST90274767
T	C	-0.0548	0.0118	0.5907	3.42E-06	rs4719850	14726	GCST90274767	TRUE	reported	GCST90274767
A	G	-0.1497	0.0319	0.0393	2.70E-06	rs73071153	14728	GCST90274767	TRUE	reported	GCST90274767
T	C	-0.0671	0.0149	0.6941	6.69E-06	rs11285223	10894	GCST90274767	TRUE	reported	GCST90274767
T	C	0.1307	0.0289	0.0514	6.11E-06	rs80014265	14736	GCST90274767	TRUE	reported	GCST90274767
T	C	0.0664	0.0148	0.3078	7.24E-06	rs2905095	11337	GCST90274767	TRUE	reported	GCST90274767
A	G	0.0574	0.0125	0.3093	4.39E-06	rs1926742	14725	GCST90274767	TRUE	reported	GCST90274767
A	G	-0.2064	0.0437	0.9788	2.32E-06	rs77354000	14735	GCST90274767	TRUE	reported	GCST90274767
C	G	-0.202	0.0445	0.9774	5.64E-06	rs17092563	14733	GCST90274767	TRUE	reported	GCST90274767
A	G	0.0971	0.0186	0.1154	1.79E-07	rs11017721	14288	GCST90274767	TRUE	reported	GCST90274767
A	G	-0.0692	0.014	0.7293	7.70E-07	rs112492	13224	GCST90274767	TRUE	reported	GCST90274767
A	T	0.0927	0.0202	0.0922	4.45E-06	rs17735284	14725	GCST90274767	TRUE	reported	GCST90274767
C	G	0.224	0.0416	0.0223	7.26E-08	rs77083410	14734	GCST90274767	TRUE	reported	GCST90274767
T	TAAG	-0.1074	0.0233	0.9136	4.04E-06	rs150663378	11339	GCST90274767	TRUE	reported	GCST90274767
T	G	-0.2384	0.0537	0.0143	9.02E-06	rs79960240	14249	GCST90274767	TRUE	reported	GCST90274767
T	C	-0.0547	0.0123	0.3198	8.70E-06	rs6497967	14729	GCST90274767	TRUE	reported	GCST90274767
A	G	-0.0643	0.0137	0.7287	2.69E-06	rs12949647	14288	GCST90274767	TRUE	reported	GCST90274767
T	C	-0.2589	0.0342	0.035	3.73E-14	rs72625914	14726	GCST90274767	TRUE	reported	GCST90274767
A	C	-0.3246	0.0413	0.9561	3.85E-15	rs117639761	14736	GCST90274767	TRUE	reported	GCST90274767
A	G	0.1738	0.0372	0.0369	2.98E-06	rs143566774	14288	GCST90274767	TRUE	reported	GCST90274767
A	C	-0.5147	0.0158	0.1497	1.00E-200	rs712048	14723	GCST90274767	TRUE	reported	GCST90274767
A	G	-0.1778	0.0402	0.0234	9.74E-06	rs12103669	14734	GCST90274767	TRUE	reported	GCST90274767
T	C	-0.1724	0.039	0.0385	9.85E-06	rs376974828	10696	GCST90274767	TRUE	reported	GCST90274767
T	C	0.0669	0.0138	0.2405	1.25E-06	rs438811	14720	GCST90274767	TRUE	reported	GCST90274767
T	C	-0.1397	0.0285	0.0559	9.50E-07	rs113959305	13224	GCST90274767	TRUE	reported	GCST90274767
C	G	0.0566	0.0119	0.4781	1.97E-06	rs11589432	14287	GCST90274768	TRUE	reported	GCST90274768
A	C	-0.1934	0.0406	0.0225	1.90E-06	rs143132666	14734	GCST90274768	TRUE	reported	GCST90274768
A	G	-0.0777	0.0163	0.846	1.87E-06	rs851850	14288	GCST90274768	TRUE	reported	GCST90274768
T	C	0.1437	0.0297	0.0428	1.31E-06	rs111437511	14733	GCST90274768	TRUE	reported	GCST90274768
T	C	-0.1198	0.0226	0.0745	1.15E-07	rs17683663	14730	GCST90274768	TRUE	reported	GCST90274768
T	C	0.3717	0.0777	0.9916	1.72E-06	rs116534774	11139	GCST90274768	TRUE	reported	GCST90274768
T	C	-0.2482	0.0166	0.1875	1.52E-50	rs635634	11785	GCST90274768	TRUE	reported	GCST90274768
T	C	-0.0865	0.0181	0.8838	1.76E-06	rs10792444	14732	GCST90274768	TRUE	reported	GCST90274768
A	G	-0.1159	0.0116	0.4365	1.66E-23	rs7296588	14725	GCST90274768	TRUE	reported	GCST90274768
A	G	-0.0637	0.0133	0.6502	1.67E-06	rs7137942	12404	GCST90274768	TRUE	reported	GCST90274768
A	C	0.0662	0.0136	0.7599	1.13E-06	rs2078037	14712	GCST90274768	TRUE	reported	GCST90274768
CA	C	0.0729	0.0153	0.6912	1.89E-06	rs34322159	10894	GCST90274768	TRUE	reported	GCST90274768
A	G	-0.3409	0.0429	0.0216	1.92E-15	rs62123121	13870	GCST90274768	TRUE	reported	GCST90274768
T	C	0.796	0.0148	0.164	1.00E-200	rs111825581	14288	GCST90274768	TRUE	reported	GCST90274768
A	C	0.2187	0.0417	0.9758	1.57E-07	rs145698044	14718	GCST90274768	TRUE	reported	GCST90274768
T	G	0.1929	0.0395	0.0277	1.04E-06	rs140376515	14288	GCST90274768	TRUE	reported	GCST90274768
A	G	0.3098	0.0113	0.5286	1.77E-165	rs485073	14735	GCST90274768	TRUE	reported	GCST90274768
T	C	-0.1263	0.0264	0.9486	1.72E-06	rs1514964	14734	GCST90274769	TRUE	reported	GCST90274769
A	G	0.1458	0.0321	0.9674	5.57E-06	rs17098842	14732	GCST90274769	TRUE	reported	GCST90274769
T	C	0.0534	0.0116	0.5411	4.16E-06	rs6671688	14286	GCST90274769	TRUE	reported	GCST90274769
C	G	0.0638	0.0111	0.5279	9.04E-09	rs291084	14726	GCST90274769	TRUE	reported	GCST90274769
T	TG	-0.1842	0.039	0.9713	2.32E-06	rs200181753	11339	GCST90274769	TRUE	reported	GCST90274769
A	G	0.2696	0.0542	0.9859	6.55E-07	rs76291845	14244	GCST90274769	TRUE	reported	GCST90274769
A	AAAATAAATAAAT	0.1331	0.0241	0.9152	3.34E-08	rs145895468	10407	GCST90274769	TRUE	reported	GCST90274769
T	C	-0.1056	0.0198	0.0895	9.64E-08	rs112641086	14731	GCST90274769	TRUE	reported	GCST90274769
T	C	0.1215	0.0271	0.0639	7.35E-06	rs74855027	14286	GCST90274769	TRUE	reported	GCST90274769
A	G	0.1063	0.024	0.0645	9.46E-06	rs79205279	13854	GCST90274769	TRUE	reported	GCST90274769
C	G	-0.0597	0.0121	0.6079	8.06E-07	rs2866626	14285	GCST90274769	TRUE	reported	GCST90274769
T	C	0.0624	0.0137	0.7035	5.24E-06	rs76679915	11962	GCST90274769	TRUE	reported	GCST90274769
A	C	0.1182	0.0263	0.9197	6.98E-06	rs374794081	11339	GCST90274769	TRUE	reported	GCST90274769
T	C	0.0531	0.0116	0.6323	4.70E-06	rs7661151	14730	GCST90274769	TRUE	reported	GCST90274769
T	C	0.0702	0.0122	0.4126	8.71E-09	rs4866742	12829	GCST90274769	TRUE	reported	GCST90274769
A	C	0.2298	0.0488	0.9815	2.49E-06	rs116782490	12633	GCST90274769	TRUE	reported	GCST90274769
A	G	-0.1684	0.0323	0.0376	1.85E-07	rs78843608	14725	GCST90274769	TRUE	reported	GCST90274769
A	G	0.0597	0.0128	0.5481	3.10E-06	rs2631360	11780	GCST90274769	TRUE	reported	GCST90274769
A	G	-0.4948	0.112	0.9936	9.97E-06	rs141430371	6941	GCST90274769	TRUE	reported	GCST90274769
A	G	0.0934	0.0205	0.1058	5.21E-06	rs11754249	11779	GCST90274769	TRUE	reported	GCST90274769
A	T	0.1874	0.0424	0.9776	9.88E-06	rs118111688	13374	GCST90274769	TRUE	reported	GCST90274769
A	C	0.0779	0.0171	0.1364	5.22E-06	rs801520	14732	GCST90274769	TRUE	reported	GCST90274769
A	G	-0.058	0.0128	0.7423	5.86E-06	rs3823797	14732	GCST90274769	TRUE	reported	GCST90274769
T	C	0.1812	0.0392	0.0244	3.79E-06	rs143400203	14722	GCST90274769	TRUE	reported	GCST90274769
A	C	-0.2853	0.0513	0.0176	2.68E-08	rs76669782	12933	GCST90274769	TRUE	reported	GCST90274769
T	C	-0.078	0.0162	0.1883	1.47E-06	rs2519093	11783	GCST90274769	TRUE	reported	GCST90274769
T	C	-0.058	0.012	0.6211	1.34E-06	rs2477954	14286	GCST90274769	TRUE	reported	GCST90274769
CT	C	0.188	0.0395	0.0278	1.94E-06	rs199965585	11336	GCST90274769	TRUE	reported	GCST90274769
T	C	-0.1844	0.0395	0.0271	3.04E-06	rs78552613	14734	GCST90274769	TRUE	reported	GCST90274769
A	G	-0.0959	0.0208	0.8571	4.02E-06	rs371663005	10894	GCST90274769	TRUE	reported	GCST90274769
A	G	-0.1935	0.0355	0.0347	5.02E-08	rs73000929	14734	GCST90274769	TRUE	reported	GCST90274769
A	G	-0.0688	0.0118	0.4015	5.53E-09	rs6580980	14285	GCST90274769	TRUE	reported	GCST90274769
A	T	-0.2841	0.0599	0.9884	2.11E-06	rs80328354	14734	GCST90274769	TRUE	reported	GCST90274769
A	G	-0.055	0.0122	0.3872	6.54E-06	rs7958187	13420	GCST90274769	TRUE	reported	GCST90274769
T	G	-0.2617	0.0587	0.0119	8.26E-06	rs140404587	14241	GCST90274769	TRUE	reported	GCST90274769
T	G	0.129	0.0282	0.9561	4.77E-06	rs77569365	14734	GCST90274769	TRUE	reported	GCST90274769
A	G	0.051	0.0114	0.5556	7.69E-06	rs12589600	14711	GCST90274769	TRUE	reported	GCST90274769
A	T	-0.0866	0.0194	0.8668	8.05E-06	rs28384995	14286	GCST90274769	TRUE	reported	GCST90274769
T	G	-0.0855	0.017	0.7824	4.92E-07	rs11078696	10894	GCST90274769	TRUE	reported	GCST90274769
A	G	0.0907	0.0204	0.9021	8.75E-06	rs4346241	14286	GCST90274769	TRUE	reported	GCST90274769
C	G	0.0549	0.0119	0.5287	3.96E-06	rs55843637	14286	GCST90274769	TRUE	reported	GCST90274769
C	G	0.2181	0.0466	0.9802	2.87E-06	rs71363004	11982	GCST90274769	TRUE	reported	GCST90274769
A	G	0.2249	0.0501	0.0212	7.16E-06	rs150193318	14286	GCST90274769	TRUE	reported	GCST90274769
T	G	0.242	0.0523	0.0489	3.71E-06	rs113582651	8911	GCST90274769	TRUE	reported	GCST90274769
C	G	-0.0585	0.0131	0.5068	7.98E-06	rs3064568	11538	GCST90274769	TRUE	reported	GCST90274769
G	GCCCCCA	0.0683	0.0148	0.591	3.93E-06	rs150258133	10894	GCST90274769	TRUE	reported	GCST90274769
A	C	0.0684	0.0121	0.3659	1.58E-08	rs139902	14285	GCST90274769	TRUE	reported	GCST90274769
T	C	0.1989	0.044	0.0317	6.17E-06	rs148518028	14296	GCST90274770	TRUE	reported	GCST90274770
A	G	0.2198	0.0497	0.0203	9.75E-06	rs143922263	14296	GCST90274770	TRUE	reported	GCST90274770
A	T	0.2915	0.0617	0.0134	2.31E-06	rs116193969	14296	GCST90274770	TRUE	reported	GCST90274770
C	G	0.1956	0.0405	0.0299	1.37E-06	rs116309267	14723	GCST90274770	TRUE	reported	GCST90274770
A	G	0.0533	0.012	0.56	8.93E-06	rs13100427	14296	GCST90274770	TRUE	reported	GCST90274770
T	G	-0.0598	0.0134	0.5219	8.09E-06	rs5019353	11743	GCST90274770	TRUE	reported	GCST90274770
G	GA	-0.1164	0.016	0.2388	3.46E-13	rs36100613	10894	GCST90274770	TRUE	reported	GCST90274770
T	C	-0.5767	0.0184	0.8759	1.00E-200	rs113010081	14296	GCST90274770	TRUE	reported	GCST90274770
T	C	-0.2294	0.0415	0.0248	3.24E-08	rs140505982	13865	GCST90274770	TRUE	reported	GCST90274770
G	GTT	-0.173	0.0307	0.9381	1.75E-08	rs142129369	9343	GCST90274770	TRUE	reported	GCST90274770
T	C	0.0648	0.0146	0.2289	9.06E-06	rs66822987	14296	GCST90274770	TRUE	reported	GCST90274770
A	T	-0.1185	0.0265	0.9445	7.76E-06	rs9818901	14742	GCST90274770	TRUE	reported	GCST90274770
T	C	-0.188	0.0414	0.0228	5.60E-06	rs112846979	14296	GCST90274770	TRUE	reported	GCST90274770
T	C	0.0728	0.0143	0.2565	3.56E-07	rs5743614	12859	GCST90274770	TRUE	reported	GCST90274770
A	G	0.0869	0.019	0.1344	4.79E-06	rs111476793	12800	GCST90274770	TRUE	reported	GCST90274770
A	G	-0.2607	0.0552	0.0138	2.33E-06	rs78044056	13809	GCST90274770	TRUE	reported	GCST90274770
T	C	0.0743	0.0162	0.1598	4.51E-06	rs42279	14738	GCST90274770	TRUE	reported	GCST90274770
T	G	0.2123	0.0455	0.0284	3.07E-06	rs112315344	14255	GCST90274770	TRUE	reported	GCST90274770
T	C	0.0763	0.017	0.8565	7.18E-06	rs17792183	14296	GCST90274770	TRUE	reported	GCST90274770
T	G	0.0547	0.0123	0.3884	8.70E-06	rs141958785	14296	GCST90274770	TRUE	reported	GCST90274770
T	C	-0.2165	0.0478	0.9805	5.92E-06	rs112356872	14743	GCST90274770	TRUE	reported	GCST90274770
A	C	-0.0631	0.0142	0.6988	8.84E-06	rs3860989	11984	GCST90274770	TRUE	reported	GCST90274770
A	T	0.085	0.0186	0.8839	4.88E-06	rs10990301	14296	GCST90274770	TRUE	reported	GCST90274770
A	G	0.0833	0.0178	0.1323	2.87E-06	rs56131468	14296	GCST90274770	TRUE	reported	GCST90274770
T	TA	0.1906	0.0364	0.965	1.64E-07	rs200664920	11342	GCST90274770	TRUE	reported	GCST90274770
A	G	0.1953	0.0416	0.0228	2.67E-06	rs143960014	14257	GCST90274770	TRUE	reported	GCST90274770
A	G	-0.0635	0.0125	0.6742	3.77E-07	rs1161092	14296	GCST90274770	TRUE	reported	GCST90274770
A	G	0.0672	0.015	0.7907	7.46E-06	rs11619402	14296	GCST90274770	TRUE	reported	GCST90274770
T	G	-0.1765	0.0374	0.9693	2.37E-06	rs72800563	14741	GCST90274770	TRUE	reported	GCST90274770
A	G	-0.0745	0.0138	0.2416	6.72E-08	rs1634503	14295	GCST90274770	TRUE	reported	GCST90274770
A	G	-0.4104	0.0173	0.1459	2.11E-124	rs8064426	14295	GCST90274770	TRUE	reported	GCST90274770
T	C	0.2321	0.0283	0.9406	2.38E-16	rs17692864	13662	GCST90274770	TRUE	reported	GCST90274770
T	C	0.2797	0.0551	0.0186	3.85E-07	rs137896358	12745	GCST90274770	TRUE	reported	GCST90274770
C	G	0.2133	0.0475	0.9802	7.10E-06	rs183450854	14737	GCST90274770	TRUE	reported	GCST90274770
A	G	-0.0715	0.0159	0.198	6.90E-06	rs6100282	12799	GCST90274770	TRUE	reported	GCST90274770
A	T	-0.0899	0.0196	0.8283	4.50E-06	rs4817032	10894	GCST90274770	TRUE	reported	GCST90274770
A	G	-0.0559	0.0122	0.4429	4.61E-06	rs10903115	14286	GCST90274771	TRUE	reported	GCST90274771
T	C	0.0744	0.0119	0.4677	4.05E-10	rs3828139	14286	GCST90274771	TRUE	reported	GCST90274771
A	G	0.2053	0.0411	0.0249	5.88E-07	rs147033439	14731	GCST90274771	TRUE	reported	GCST90274771
A	G	-0.0624	0.0118	0.4675	1.24E-07	rs11265488	14287	GCST90274771	TRUE	reported	GCST90274771
A	G	0.2122	0.0119	0.4066	3.99E-71	rs11265493	14287	GCST90274771	TRUE	reported	GCST90274771
T	C	-0.3154	0.0695	0.9868	5.68E-06	rs113798825	11273	GCST90274771	TRUE	reported	GCST90274771
T	C	0.1066	0.024	0.0652	8.93E-06	rs114344979	14724	GCST90274771	TRUE	reported	GCST90274771
A	G	0.0661	0.0117	0.4329	1.61E-08	rs4672486	14720	GCST90274771	TRUE	reported	GCST90274771
T	C	-0.0589	0.0123	0.4388	1.68E-06	rs1434219	14287	GCST90274771	TRUE	reported	GCST90274771
T	C	0.0704	0.0126	0.6994	2.31E-08	rs56272634	14729	GCST90274771	TRUE	reported	GCST90274771
A	G	-0.2705	0.0612	0.0131	9.87E-06	rs148214660	14287	GCST90274771	TRUE	reported	GCST90274771
A	T	0.1576	0.0353	0.9675	8.02E-06	rs73173072	14718	GCST90274771	TRUE	reported	GCST90274771
C	G	-0.0637	0.0139	0.2366	4.59E-06	rs1574847	14287	GCST90274771	TRUE	reported	GCST90274771
A	G	-0.1804	0.0337	0.0393	8.65E-08	rs114758826	14728	GCST90274771	TRUE	reported	GCST90274771
C	G	0.2056	0.0454	0.0192	5.94E-06	rs72756898	14734	GCST90274771	TRUE	reported	GCST90274771
T	C	0.2288	0.0497	0.0184	4.15E-06	rs78142752	14734	GCST90274771	TRUE	reported	GCST90274771
A	T	0.2783	0.0621	0.9887	7.41E-06	rs140189694	12934	GCST90274771	TRUE	reported	GCST90274771
T	TTGTGTG	-0.116	0.0251	0.0976	3.81E-06	rs142158359	10894	GCST90274771	TRUE	reported	GCST90274771
A	G	-0.1074	0.0215	0.0794	5.87E-07	rs6928352	14731	GCST90274771	TRUE	reported	GCST90274771
A	G	-0.3587	0.0807	0.007	8.80E-06	rs149826608	13156	GCST90274771	TRUE	reported	GCST90274771
A	G	0.0627	0.0134	0.6347	2.88E-06	rs2554697	11782	GCST90274771	TRUE	reported	GCST90274771
T	C	0.2308	0.052	0.9818	9.06E-06	rs145175118	14287	GCST90274771	TRUE	reported	GCST90274771
T	G	0.063	0.0138	0.248	4.99E-06	rs34826779	14287	GCST90274771	TRUE	reported	GCST90274771
G	GT	0.0718	0.0159	0.7846	6.31E-06	rs33956003	11339	GCST90274771	TRUE	reported	GCST90274771
T	C	-0.3705	0.0763	0.9873	1.20E-06	rs10992054	12304	GCST90274771	TRUE	reported	GCST90274771
T	C	0.3046	0.0689	0.0304	9.83E-06	rs145111742	12304	GCST90274771	TRUE	reported	GCST90274771
T	C	0.2604	0.0584	0.9697	8.24E-06	rs61865960	11810	GCST90274771	TRUE	reported	GCST90274771
A	G	0.0768	0.0161	0.8167	1.84E-06	rs11020961	14287	GCST90274771	TRUE	reported	GCST90274771
A	G	-0.0702	0.0147	0.1876	1.79E-06	rs11220506	14729	GCST90274771	TRUE	reported	GCST90274771
T	C	0.116	0.0128	0.4764	1.27E-19	rs3184504	11784	GCST90274771	TRUE	reported	GCST90274771
A	C	-0.2146	0.047	0.0182	4.97E-06	rs149458216	14725	GCST90274771	TRUE	reported	GCST90274771
T	C	-0.0776	0.0125	0.6405	5.37E-10	rs72837690	14287	GCST90274771	TRUE	reported	GCST90274771
T	C	0.2642	0.059	0.0173	7.54E-06	rs149212182	12321	GCST90274771	TRUE	reported	GCST90274771
A	G	0.0905	0.0203	0.9052	8.27E-06	rs60006581	14724	GCST90274771	TRUE	reported	GCST90274771
A	G	0.1618	0.0348	0.9666	3.33E-06	rs139924614	14725	GCST90274771	TRUE	reported	GCST90274771
T	C	-0.0611	0.0134	0.7421	5.12E-06	rs17372980	14288	GCST90274772	TRUE	reported	GCST90274772
C	G	0.1978	0.0413	0.0203	1.67E-06	rs4278412	14725	GCST90274772	TRUE	reported	GCST90274772
A	G	0.109	0.0216	0.914	4.50E-07	rs138897138	14288	GCST90274772	TRUE	reported	GCST90274772
T	C	0.0541	0.0118	0.5003	4.55E-06	rs4664334	14288	GCST90274772	TRUE	reported	GCST90274772
A	G	0.0789	0.017	0.1353	3.46E-06	rs3967170	14721	GCST90274772	TRUE	reported	GCST90274772
A	G	-0.2655	0.0591	0.9784	7.04E-06	rs144949926	14288	GCST90274772	TRUE	reported	GCST90274772
T	G	0.3143	0.0687	0.9875	4.76E-06	rs12500563	10795	GCST90274772	TRUE	reported	GCST90274772
A	G	-0.0582	0.0125	0.4883	3.22E-06	rs9993874	12403	GCST90274772	TRUE	reported	GCST90274772
T	C	0.0707	0.0138	0.4128	3.00E-07	rs74794857	11760	GCST90274772	TRUE	reported	GCST90274772
T	C	-0.0504	0.0112	0.5049	6.80E-06	rs11755766	14735	GCST90274772	TRUE	reported	GCST90274772
T	G	0.1568	0.0335	0.0642	2.86E-06	rs200824954	10894	GCST90274772	TRUE	reported	GCST90274772
A	C	-0.1041	0.0235	0.0609	9.43E-06	rs7798473	14734	GCST90274772	TRUE	reported	GCST90274772
A	G	-0.1956	0.0442	0.0203	9.63E-06	rs149900704	14732	GCST90274772	TRUE	reported	GCST90274772
C	G	0.1458	0.0316	0.9638	3.95E-06	rs75626299	14728	GCST90274772	TRUE	reported	GCST90274772
A	C	0.064	0.012	0.4882	9.64E-08	rs9526031	14288	GCST90274772	TRUE	reported	GCST90274772
A	G	-0.0562	0.0121	0.3092	3.41E-06	rs8024256	14736	GCST90274772	TRUE	reported	GCST90274772
A	G	-0.0599	0.0123	0.6433	1.12E-06	rs404842	14287	GCST90274772	TRUE	reported	GCST90274772
T	G	-0.1269	0.0284	0.9543	7.88E-06	rs35864161	14735	GCST90274772	TRUE	reported	GCST90274772
A	G	0.0587	0.0131	0.3475	7.43E-06	rs34755276	12403	GCST90274772	TRUE	reported	GCST90274772
T	C	0.0686	0.0116	0.3648	3.34E-09	rs7250371	14722	GCST90274772	TRUE	reported	GCST90274772
T	C	-0.2717	0.0604	0.0134	6.85E-06	rs187640246	12792	GCST90274772	TRUE	reported	GCST90274772
T	C	0.3553	0.0437	0.0208	4.28E-16	rs117191103	14736	GCST90274772	TRUE	reported	GCST90274772
A	T	-0.1788	0.0268	0.9406	2.53E-11	rs73128569	14288	GCST90274772	TRUE	reported	GCST90274772
T	C	-0.4519	0.0126	0.2575	1.00E-200	rs1883832	14736	GCST90274772	TRUE	reported	GCST90274772
T	G	0.1632	0.0351	0.9648	3.33E-06	rs138739860	11979	GCST90274772	TRUE	reported	GCST90274772
A	G	0.1085	0.0205	0.8849	1.21E-07	rs12152184	12402	GCST90274772	TRUE	reported	GCST90274772
A	G	0.0695	0.0147	0.2776	2.27E-06	rs61768480	13670	GCST90274773	TRUE	reported	GCST90274773
T	C	0.1841	0.0313	0.0399	4.06E-09	rs61747728	14287	GCST90274773	TRUE	reported	GCST90274773
C	G	-0.0589	0.0122	0.4754	1.38E-06	rs13010492	13421	GCST90274773	TRUE	reported	GCST90274773
A	C	-0.0803	0.0151	0.2321	1.05E-07	rs138861398	11967	GCST90274773	TRUE	reported	GCST90274773
A	G	0.141	0.0292	0.1033	1.37E-06	rs74874989	9398	GCST90274773	TRUE	reported	GCST90274773
G	GT	0.1034	0.0232	0.8877	8.32E-06	rs141298297	10894	GCST90274773	TRUE	reported	GCST90274773
A	G	-0.0683	0.0131	0.7003	1.85E-07	rs4073745	14287	GCST90274773	TRUE	reported	GCST90274773
T	TTTTG	0.2937	0.0615	0.9787	1.79E-06	rs200888937	10407	GCST90274773	TRUE	reported	GCST90274773
T	C	-0.0828	0.016	0.1538	2.28E-07	rs367364	14730	GCST90274773	TRUE	reported	GCST90274773
T	C	0.0973	0.0165	0.1469	3.70E-09	rs3104373	14735	GCST90274773	TRUE	reported	GCST90274773
T	C	0.0623	0.0124	0.6389	5.06E-07	rs2237450	14287	GCST90274773	TRUE	reported	GCST90274773
A	C	-0.1134	0.0245	0.9301	3.68E-06	rs17345759	14287	GCST90274773	TRUE	reported	GCST90274773
T	TA	-0.1734	0.039	0.958	8.74E-06	rs5886779	8386	GCST90274773	TRUE	reported	GCST90274773
A	G	-0.0533	0.0119	0.4819	7.50E-06	rs7012814	14287	GCST90274773	TRUE	reported	GCST90274773
A	G	0.2987	0.0657	0.9884	5.46E-06	rs74796205	13800	GCST90274773	TRUE	reported	GCST90274773
T	C	0.1638	0.0334	0.9589	9.38E-07	rs17769062	14287	GCST90274773	TRUE	reported	GCST90274773
A	T	-0.4169	0.0806	0.9916	2.31E-07	rs192582121	11438	GCST90274773	TRUE	reported	GCST90274773
A	G	-0.1261	0.0256	0.0751	8.40E-07	rs117276991	14287	GCST90274773	TRUE	reported	GCST90274773
A	G	-0.0629	0.0132	0.7492	1.89E-06	rs12416520	14709	GCST90274773	TRUE	reported	GCST90274773
A	T	-0.1681	0.0352	0.0327	1.79E-06	rs60562286	14726	GCST90274773	TRUE	reported	GCST90274773
A	C	0.1465	0.0312	0.9341	2.66E-06	rs4910962	11760	GCST90274773	TRUE	reported	GCST90274773
C	G	0.1083	0.012	0.6328	1.80E-19	rs4939490	14735	GCST90274773	TRUE	reported	GCST90274773
C	G	0.1193	0.0126	0.6395	2.85E-21	rs674379	12835	GCST90274773	TRUE	reported	GCST90274773
A	G	-0.3109	0.0696	0.0109	7.93E-06	rs193245191	12290	GCST90274773	TRUE	reported	GCST90274773
A	G	-0.118	0.0265	0.9449	8.47E-06	rs78808574	14287	GCST90274773	TRUE	reported	GCST90274773
A	G	0.0569	0.0119	0.4361	1.74E-06	rs1259355	14287	GCST90274773	TRUE	reported	GCST90274773
A	T	-0.118	0.0265	0.0501	8.47E-06	rs7295476	14735	GCST90274773	TRUE	reported	GCST90274773
T	C	0.1427	0.0128	0.4764	7.29E-29	rs3184504	11784	GCST90274773	TRUE	reported	GCST90274773
A	G	-0.0613	0.0135	0.2804	5.61E-06	rs6488973	14722	GCST90274773	TRUE	reported	GCST90274773
A	G	-0.1418	0.032	0.9625	9.37E-06	rs7298384	14718	GCST90274773	TRUE	reported	GCST90274773
A	G	0.2374	0.0476	0.9826	6.12E-07	rs117516652	14248	GCST90274773	TRUE	reported	GCST90274773
T	C	-0.0588	0.0128	0.3206	4.35E-06	rs11622090	13236	GCST90274773	TRUE	reported	GCST90274773
A	G	-0.0679	0.015	0.7871	5.99E-06	rs16541	14287	GCST90274773	TRUE	reported	GCST90274773
A	G	-0.1199	0.0187	0.8853	1.44E-10	rs7242462	14287	GCST90274773	TRUE	reported	GCST90274773
A	G	0.1471	0.0313	0.9627	2.61E-06	rs4893	14735	GCST90274773	TRUE	reported	GCST90274773
A	T	-0.1796	0.0376	0.97	1.78E-06	rs72969761	14710	GCST90274774	TRUE	reported	GCST90274774
T	C	-0.0634	0.013	0.3879	1.08E-06	rs12648753	12402	GCST90274774	TRUE	reported	GCST90274774
A	C	0.0646	0.0134	0.2505	1.43E-06	rs9691968	14735	GCST90274774	TRUE	reported	GCST90274774
A	C	0.0602	0.0124	0.3374	1.20E-06	rs1483572	14287	GCST90274774	TRUE	reported	GCST90274774
T	TA	-0.0724	0.0152	0.7294	1.91E-06	rs58960269	10894	GCST90274774	TRUE	reported	GCST90274774
A	T	-0.1548	0.0201	0.0931	1.34E-14	rs80197455	14733	GCST90274774	TRUE	reported	GCST90274774
A	C	0.1649	0.0338	0.965	1.07E-06	rs559282	14735	GCST90274774	TRUE	reported	GCST90274774
A	C	-0.6032	0.0134	0.2215	1.00E-200	rs11230555	14287	GCST90274774	TRUE	reported	GCST90274774
T	C	-0.1085	0.0131	0.5224	1.21E-16	rs653178	11784	GCST90274774	TRUE	reported	GCST90274774
A	T	-0.1578	0.0352	0.0675	7.36E-06	rs5010503	12404	GCST90274775	TRUE	reported	GCST90274775
T	C	-0.2176	0.0471	0.9829	3.84E-06	rs61782461	14286	GCST90274775	TRUE	reported	GCST90274775
C	G	-0.0566	0.012	0.4028	2.40E-06	rs2990246	14286	GCST90274775	TRUE	reported	GCST90274775
A	G	-0.1093	0.0232	0.0652	2.46E-06	rs59872649	14734	GCST90274775	TRUE	reported	GCST90274775
T	C	0.0757	0.0143	0.2607	1.20E-07	rs34027772	12403	GCST90274775	TRUE	reported	GCST90274775
T	C	-0.1738	0.0151	0.1811	1.18E-30	rs7618923	14286	GCST90274775	TRUE	reported	GCST90274775
C	G	0.303	0.0146	0.8212	1.14E-95	rs2276862	14730	GCST90274775	TRUE	reported	GCST90274775
T	C	-0.148	0.0312	0.0367	2.10E-06	rs35478654	14725	GCST90274775	TRUE	reported	GCST90274775
A	G	0.0895	0.0182	0.1339	8.76E-07	rs111476793	12790	GCST90274775	TRUE	reported	GCST90274775
C	G	-0.0781	0.0156	0.8283	5.55E-07	rs10044847	14719	GCST90274775	TRUE	reported	GCST90274775
A	G	-0.0738	0.0159	0.8367	3.46E-06	rs6452820	14286	GCST90274775	TRUE	reported	GCST90274775
A	G	0.4223	0.0932	0.0078	5.87E-06	rs115009171	10300	GCST90274775	TRUE	reported	GCST90274775
T	C	-0.0933	0.0118	0.6505	2.64E-15	rs9272226	14733	GCST90274775	TRUE	reported	GCST90274775
A	T	0.0957	0.0197	0.0969	1.19E-06	rs118116993	14286	GCST90274775	TRUE	reported	GCST90274775
G	GAC	-0.1132	0.0248	0.9115	5.01E-06	rs141653758	10894	GCST90274775	TRUE	reported	GCST90274775
A	C	-0.2509	0.0514	0.0133	1.05E-06	rs184033839	14246	GCST90274775	TRUE	reported	GCST90274775
A	T	0.1022	0.0227	0.8817	6.73E-06	rs59803571	10894	GCST90274775	TRUE	reported	GCST90274775
T	C	-0.0579	0.0119	0.6455	1.14E-06	rs6991332	14286	GCST90274775	TRUE	reported	GCST90274775
A	C	0.0507	0.0113	0.4982	7.23E-06	rs1463919	14285	GCST90274775	TRUE	reported	GCST90274775
C	G	-0.0616	0.0114	0.5862	6.53E-08	rs10964983	14724	GCST90274775	TRUE	reported	GCST90274775
T	C	-0.0504	0.0112	0.5023	6.80E-06	rs10465082	14733	GCST90274775	TRUE	reported	GCST90274775
T	G	0.0894	0.0201	0.0924	8.68E-06	rs35176543	14286	GCST90274775	TRUE	reported	GCST90274775
A	G	0.0816	0.0116	0.4097	2.00E-12	rs672806	14286	GCST90274775	TRUE	reported	GCST90274775
A	G	0.1221	0.0122	0.3187	1.40E-23	rs12290068	14726	GCST90274775	TRUE	reported	GCST90274775
C	G	0.2058	0.0461	0.9817	8.04E-06	rs111984955	14725	GCST90274775	TRUE	reported	GCST90274775
A	G	0.1654	0.037	0.9669	7.81E-06	rs17607930	14286	GCST90274775	TRUE	reported	GCST90274775
A	G	0.0609	0.0128	0.7179	1.96E-06	rs17078000	14286	GCST90274775	TRUE	reported	GCST90274775
T	C	-0.0541	0.0118	0.6294	4.55E-06	rs28535751	14733	GCST90274775	TRUE	reported	GCST90274775
T	G	-0.0923	0.0204	0.0938	6.05E-06	rs59752567	14730	GCST90274775	TRUE	reported	GCST90274775
A	C	0.2029	0.0458	0.0186	9.42E-06	rs11864674	14246	GCST90274775	TRUE	reported	GCST90274775
A	T	-0.0658	0.0134	0.2312	9.09E-07	rs12928188	14715	GCST90274775	TRUE	reported	GCST90274775
T	G	-0.1259	0.0279	0.0544	6.41E-06	rs75892552	14286	GCST90274775	TRUE	reported	GCST90274775
T	C	-0.1323	0.0277	0.0513	1.79E-06	rs74811341	14734	GCST90274775	TRUE	reported	GCST90274775
A	C	0.0737	0.0144	0.7965	3.09E-07	rs7506429	14286	GCST90274775	TRUE	reported	GCST90274775
T	C	-0.0619	0.0125	0.7187	7.35E-07	rs4804148	14734	GCST90274775	TRUE	reported	GCST90274775
A	G	0.4557	0.0968	0.0265	2.51E-06	rs146583535	8372	GCST90274775	TRUE	reported	GCST90274775
A	G	0.2325	0.051	0.0213	5.14E-06	rs2742145	11538	GCST90274775	TRUE	reported	GCST90274775
A	G	-0.1938	0.0409	0.9581	2.15E-06	rs191929998	9844	GCST90274775	TRUE	reported	GCST90274775
A	C	0.0775	0.0165	0.2211	2.64E-06	rs7538029	11335	GCST90274776	TRUE	reported	GCST90274776
T	C	0.1684	0.0118	0.4821	3.31E-46	rs17610659	14286	GCST90274776	TRUE	reported	GCST90274776
A	G	0.1439	0.031	0.044	3.45E-06	rs142421172	12840	GCST90274776	TRUE	reported	GCST90274776
T	C	0.0674	0.0152	0.185	9.24E-06	rs11806838	14286	GCST90274776	TRUE	reported	GCST90274776
T	C	0.0944	0.0196	0.1197	1.46E-06	rs11685487	14286	GCST90274776	TRUE	reported	GCST90274776
T	C	-0.0519	0.0114	0.5786	5.30E-06	rs846654	14707	GCST90274776	TRUE	reported	GCST90274776
T	C	0.0827	0.0173	0.1595	1.75E-06	rs116443177	12403	GCST90274776	TRUE	reported	GCST90274776
A	G	-0.2277	0.0496	0.9815	4.42E-06	rs115370595	13799	GCST90274776	TRUE	reported	GCST90274776
C	G	0.0888	0.0192	0.1075	3.75E-06	rs72997796	14286	GCST90274776	TRUE	reported	GCST90274776
A	T	0.1847	0.0412	0.9719	7.36E-06	rs188348611	12354	GCST90274776	TRUE	reported	GCST90274776
A	G	0.0778	0.0168	0.853	3.64E-06	rs76421506	14286	GCST90274776	TRUE	reported	GCST90274776
T	G	-0.0914	0.02	0.8992	4.88E-06	rs74849049	14286	GCST90274776	TRUE	reported	GCST90274776
C	G	-0.1189	0.026	0.0697	4.81E-06	rs78652121	12838	GCST90274776	TRUE	reported	GCST90274776
A	ATATGTATG	0.0701	0.015	0.3712	2.96E-06	rs145227560	10894	GCST90274776	TRUE	reported	GCST90274776
A	G	0.2238	0.0504	0.016	8.98E-06	rs116039112	14286	GCST90274776	TRUE	reported	GCST90274776
T	C	-0.1493	0.0329	0.0382	5.68E-06	rs75305583	14286	GCST90274776	TRUE	reported	GCST90274776
C	G	0.0583	0.0122	0.3043	1.76E-06	rs10042665	14727	GCST90274776	TRUE	reported	GCST90274776
T	C	-0.0802	0.018	0.1143	8.37E-06	rs3934571	14732	GCST90274776	TRUE	reported	GCST90274776
T	G	-0.075	0.0152	0.8323	8.05E-07	rs2523992	14734	GCST90274776	TRUE	reported	GCST90274776
CA	C	-0.0673	0.0147	0.464	4.69E-06	rs11390042	10894	GCST90274776	TRUE	reported	GCST90274776
A	G	0.054	0.0122	0.3028	9.59E-06	rs7825914	14732	GCST90274776	TRUE	reported	GCST90274776
A	G	-0.061	0.0135	0.738	6.23E-06	rs12549430	14286	GCST90274776	TRUE	reported	GCST90274776
C	G	-0.0601	0.0124	0.6484	1.25E-06	rs1605333	13237	GCST90274776	TRUE	reported	GCST90274776
T	C	0.3234	0.0723	0.0106	7.71E-06	rs142902162	12898	GCST90274776	TRUE	reported	GCST90274776
T	C	-0.1225	0.0265	0.9466	3.79E-06	rs17734417	14723	GCST90274776	TRUE	reported	GCST90274776
A	G	0.1151	0.0239	0.936	1.47E-06	rs75869070	14715	GCST90274776	TRUE	reported	GCST90274776
A	T	-0.2096	0.046	0.9801	5.20E-06	rs28673875	14236	GCST90274776	TRUE	reported	GCST90274776
T	C	-0.2243	0.0503	0.9814	8.22E-06	rs34674345	14286	GCST90274776	TRUE	reported	GCST90274776
T	C	-0.199	0.0414	0.0231	1.53E-06	rs72783071	14247	GCST90274776	TRUE	reported	GCST90274776
A	T	0.1034	0.023	0.9329	6.94E-06	rs17638424	14715	GCST90274776	TRUE	reported	GCST90274776
A	G	-0.0872	0.0185	0.8823	2.43E-06	rs7227917	14286	GCST90274776	TRUE	reported	GCST90274776
C	G	-0.1989	0.0435	0.0348	4.82E-06	rs117591817	14286	GCST90274776	TRUE	reported	GCST90274776
A	G	0.0585	0.012	0.6022	1.09E-06	rs4950836	14288	GCST90274777	TRUE	reported	GCST90274777
A	G	0.0607	0.0126	0.2813	1.45E-06	rs72980022	14721	GCST90274777	TRUE	reported	GCST90274777
A	G	-0.0565	0.0116	0.587	1.11E-06	rs10479093	14712	GCST90274777	TRUE	reported	GCST90274777
A	T	-0.0639	0.012	0.345	1.01E-07	rs7943316	14731	GCST90274777	TRUE	reported	GCST90274777
A	G	-0.0671	0.0118	0.6342	1.30E-08	rs1509659	14732	GCST90274777	TRUE	reported	GCST90274777
T	G	0.1707	0.0133	0.7422	1.05E-37	rs11054089	14288	GCST90274777	TRUE	reported	GCST90274777
T	C	0.1016	0.0213	0.0812	1.84E-06	rs141192864	14728	GCST90274777	TRUE	reported	GCST90274777
T	C	0.0772	0.0114	0.4618	1.27E-11	rs72748935	14722	GCST90274777	TRUE	reported	GCST90274777
T	C	-0.0654	0.0134	0.3077	1.06E-06	rs60586299	14288	GCST90274777	TRUE	reported	GCST90274777
T	C	0.0568	0.0119	0.6369	1.81E-06	rs470841	14736	GCST90274777	TRUE	reported	GCST90274777
T	C	0.0831	0.0123	0.4156	1.42E-11	rs35106244	14288	GCST90274777	TRUE	reported	GCST90274777
A	G	0.0814	0.0145	0.1953	1.98E-08	rs34074361	14736	GCST90274777	TRUE	reported	GCST90274777
T	C	-0.6554	0.0149	0.8166	1.00E-200	rs11696133	14288	GCST90274777	TRUE	reported	GCST90274777
A	G	-0.0986	0.014	0.7668	1.88E-12	rs4815261	14288	GCST90274777	TRUE	reported	GCST90274777
A	G	-0.2494	0.0438	0.9789	1.24E-08	rs77415137	14736	GCST90274777	TRUE	reported	GCST90274777
T	C	-0.0783	0.0137	0.2362	1.09E-08	rs60746501	14288	GCST90274777	TRUE	reported	GCST90274777
T	C	-0.0572	0.0119	0.6243	1.53E-06	rs7275493	14727	GCST90274777	TRUE	reported	GCST90274777
A	G	-0.1881	0.0405	0.9747	3.41E-06	rs114359340	13651	GCST90274778	TRUE	reported	GCST90274778
T	C	-0.0639	0.0142	0.4952	6.80E-06	rs4047522	11768	GCST90274778	TRUE	reported	GCST90274778
A	G	-0.1436	0.0304	0.0402	2.32E-06	rs77915710	14742	GCST90274778	TRUE	reported	GCST90274778
T	C	-0.1358	0.0298	0.9547	5.19E-06	rs72704449	14295	GCST90274778	TRUE	reported	GCST90274778
A	C	-0.165	0.0362	0.9728	5.16E-06	rs71451021	14740	GCST90274778	TRUE	reported	GCST90274778
C	G	-0.1191	0.0248	0.9355	1.57E-06	rs111472651	14728	GCST90274778	TRUE	reported	GCST90274778
A	G	-0.0675	0.0126	0.5568	8.45E-08	rs11682107	12412	GCST90274778	TRUE	reported	GCST90274778
T	C	0.1351	0.0292	0.0806	3.72E-06	rs72985859	8297	GCST90274778	TRUE	reported	GCST90274778
C	G	-0.0569	0.012	0.3525	2.12E-06	rs1976172	14732	GCST90274778	TRUE	reported	GCST90274778
A	G	0.0941	0.0154	0.1671	9.94E-10	rs3732378	14740	GCST90274778	TRUE	reported	GCST90274778
T	G	0.0633	0.0122	0.3327	2.12E-07	rs35026817	14740	GCST90274778	TRUE	reported	GCST90274778
A	G	0.1479	0.0301	0.9343	8.94E-07	rs980364	9902	GCST90274778	TRUE	reported	GCST90274778
A	G	-0.0582	0.0114	0.4914	3.30E-07	rs12331618	14729	GCST90274778	TRUE	reported	GCST90274778
T	C	-0.0903	0.0193	0.89	2.89E-06	rs13167439	14295	GCST90274778	TRUE	reported	GCST90274778
T	G	-0.0681	0.0128	0.274	1.04E-07	rs2731674	14740	GCST90274778	TRUE	reported	GCST90274778
T	C	-0.0589	0.0117	0.6177	4.80E-07	rs2442752	14743	GCST90274778	TRUE	reported	GCST90274778
T	C	-0.0811	0.012	0.651	1.40E-11	rs6937696	14742	GCST90274778	TRUE	reported	GCST90274778
A	T	0.0597	0.012	0.4243	6.52E-07	rs2736723	14295	GCST90274778	TRUE	reported	GCST90274778
G	GAGGAGA	-0.0865	0.0189	0.1395	4.72E-06	rs146481940	11333	GCST90274778	TRUE	reported	GCST90274778
A	G	0.1968	0.0424	0.9744	3.46E-06	rs56397903	14743	GCST90274778	TRUE	reported	GCST90274778
A	G	-0.0867	0.0193	0.8632	7.05E-06	rs16904321	14295	GCST90274778	TRUE	reported	GCST90274778
C	G	0.1196	0.0263	0.9371	5.43E-06	rs77819349	14295	GCST90274778	TRUE	reported	GCST90274778
T	C	-0.1145	0.0166	0.1884	5.29E-12	rs635634	11792	GCST90274778	TRUE	reported	GCST90274778
T	C	0.0666	0.0149	0.7791	7.83E-06	rs56675723	12412	GCST90274778	TRUE	reported	GCST90274778
A	C	0.0563	0.012	0.6601	2.71E-06	rs712137	14737	GCST90274778	TRUE	reported	GCST90274778
A	C	0.0792	0.0158	0.1687	5.37E-07	rs10778675	14295	GCST90274778	TRUE	reported	GCST90274778
T	C	0.0666	0.015	0.8038	9.00E-06	rs36067349	14294	GCST90274778	TRUE	reported	GCST90274778
A	G	-0.1996	0.0432	0.0224	3.83E-06	rs117698194	13859	GCST90274778	TRUE	reported	GCST90274778
A	G	-0.1511	0.027	0.9463	2.19E-08	rs8052631	14295	GCST90274778	TRUE	reported	GCST90274778
A	G	-0.1935	0.0433	0.9764	7.87E-06	rs78751841	14723	GCST90274778	TRUE	reported	GCST90274778
C	G	0.2041	0.0118	0.424	4.99E-67	rs671623	14295	GCST90274778	TRUE	reported	GCST90274778
T	C	0.1129	0.0244	0.9372	3.71E-06	rs55896747	14734	GCST90274778	TRUE	reported	GCST90274778
T	C	0.0813	0.0179	0.1321	5.57E-06	rs73007244	14295	GCST90274778	TRUE	reported	GCST90274778
C	G	0.2442	0.0529	0.9812	3.91E-06	rs73137770	13808	GCST90274778	TRUE	reported	GCST90274778
T	C	0.1127	0.0254	0.0652	9.12E-06	rs9981489	14295	GCST90274778	TRUE	reported	GCST90274778
T	C	0.0661	0.0119	0.3809	2.78E-08	rs863004	14722	GCST90274779	TRUE	reported	GCST90274779
T	C	-0.2241	0.0502	0.9769	8.04E-06	rs75883619	14736	GCST90274779	TRUE	reported	GCST90274779
T	C	-0.1886	0.042	0.9791	7.11E-06	rs6700633	14726	GCST90274779	TRUE	reported	GCST90274779
CT	C	-0.2254	0.0453	0.9548	6.50E-07	rs11428073	10894	GCST90274779	TRUE	reported	GCST90274779
A	G	0.0577	0.0128	0.2947	6.55E-06	rs6807587	14733	GCST90274779	TRUE	reported	GCST90274779
T	TA	0.195	0.0437	0.9688	8.11E-06	rs147772671	11328	GCST90274779	TRUE	reported	GCST90274779
A	G	-0.0538	0.0117	0.5637	4.26E-06	rs2122155	14717	GCST90274779	TRUE	reported	GCST90274779
G	GATCAGAAA	0.1456	0.0265	0.9231	3.92E-08	rs74377501	10894	GCST90274779	TRUE	reported	GCST90274779
T	C	-0.3134	0.0134	0.7638	5.65E-121	rs1366946	14730	GCST90274779	TRUE	reported	GCST90274779
A	G	0.0556	0.0124	0.3196	7.33E-06	rs7700661	14719	GCST90274779	TRUE	reported	GCST90274779
T	C	0.2626	0.0582	0.0157	6.42E-06	rs144747179	12591	GCST90274779	TRUE	reported	GCST90274779
T	G	0.3935	0.0869	0.009	5.95E-06	rs374636704	8911	GCST90274779	TRUE	reported	GCST90274779
A	G	-0.1047	0.0206	0.8675	3.72E-07	rs77914035	10893	GCST90274779	TRUE	reported	GCST90274779
T	C	0.1891	0.0426	0.9761	9.04E-06	rs144620567	14730	GCST90274779	TRUE	reported	GCST90274779
C	G	0.0822	0.0179	0.1691	4.39E-06	rs67797811	14288	GCST90274779	TRUE	reported	GCST90274779
T	C	0.2706	0.0601	0.0138	6.72E-06	rs146204850	13801	GCST90274779	TRUE	reported	GCST90274779
T	C	0.0518	0.0116	0.4633	7.99E-06	rs10508556	14735	GCST90274779	TRUE	reported	GCST90274779
A	C	0.0648	0.0126	0.321	2.71E-07	rs12770839	14724	GCST90274779	TRUE	reported	GCST90274779
A	G	0.123	0.0267	0.067	4.09E-06	rs10734292	11776	GCST90274779	TRUE	reported	GCST90274779
T	G	-0.2573	0.0582	0.0166	9.83E-06	rs118090102	12935	GCST90274779	TRUE	reported	GCST90274779
C	G	0.1982	0.0444	0.0196	8.05E-06	rs141276323	14728	GCST90274779	TRUE	reported	GCST90274779
T	G	0.066	0.0146	0.7719	6.17E-06	rs937341	14288	GCST90274779	TRUE	reported	GCST90274779
T	C	-0.365	0.0779	0.0146	2.79E-06	rs4474574	9555	GCST90274779	TRUE	reported	GCST90274779
A	C	-0.0719	0.0158	0.8268	5.35E-06	rs150441545	14288	GCST90274779	TRUE	reported	GCST90274779
A	G	-0.1443	0.0312	0.0405	3.75E-06	rs2280441	14735	GCST90274779	TRUE	reported	GCST90274779
CA	C	0.1132	0.0244	0.9167	3.50E-06	rs34658406	11332	GCST90274779	TRUE	reported	GCST90274779
A	G	0.0583	0.0127	0.3161	4.42E-06	rs11880837	14288	GCST90274779	TRUE	reported	GCST90274779
C	G	-0.0564	0.012	0.3876	2.60E-06	rs2835916	14735	GCST90274779	TRUE	reported	GCST90274779
A	G	0.0976	0.0208	0.3429	2.70E-06	rs188111670	7743	GCST90274779	TRUE	reported	GCST90274779
A	G	-0.1533	0.0344	0.0337	8.33E-06	rs8136931	14736	GCST90274779	TRUE	reported	GCST90274779
A	G	-0.1609	0.0336	0.9671	1.68E-06	rs112202639	14744	GCST90274780	TRUE	reported	GCST90274780
C	G	-0.1436	0.0324	0.9616	9.33E-06	rs61811733	14738	GCST90274780	TRUE	reported	GCST90274780
A	G	0.0592	0.0127	0.7042	3.14E-06	rs1563171	14740	GCST90274780	TRUE	reported	GCST90274780
T	C	0.0536	0.0115	0.4864	3.15E-06	rs12476448	14737	GCST90274780	TRUE	reported	GCST90274780
C	G	-0.0539	0.0122	0.3617	9.96E-06	rs820963	14732	GCST90274780	TRUE	reported	GCST90274780
A	G	-0.1736	0.0393	0.9625	9.99E-06	rs2164693	14296	GCST90274780	TRUE	reported	GCST90274780
T	C	-0.2168	0.0482	0.9792	6.86E-06	rs76484468	14744	GCST90274780	TRUE	reported	GCST90274780
T	G	-0.0879	0.0182	0.1209	1.37E-06	rs12629593	14744	GCST90274780	TRUE	reported	GCST90274780
A	G	-0.0559	0.0124	0.3248	6.54E-06	rs3846056	14296	GCST90274780	TRUE	reported	GCST90274780
T	C	-0.6096	0.0619	0.9892	6.98E-23	rs72651343	14257	GCST90274780	TRUE	reported	GCST90274780
T	C	-0.5186	0.042	0.9732	5.02E-35	rs115140093	14744	GCST90274780	TRUE	reported	GCST90274780
T	C	0.0977	0.0136	0.246	6.78E-13	rs12646113	14743	GCST90274780	TRUE	reported	GCST90274780
A	G	0.1089	0.0209	0.0979	1.88E-07	rs72682331	14731	GCST90274780	TRUE	reported	GCST90274780
A	G	0.1295	0.0287	0.0442	6.42E-06	rs59465157	14744	GCST90274780	TRUE	reported	GCST90274780
T	C	0.1095	0.0196	0.1048	2.31E-08	rs2523495	14743	GCST90274780	TRUE	reported	GCST90274780
T	C	-0.2991	0.0606	0.9813	7.99E-07	rs71534595	11719	GCST90274780	TRUE	reported	GCST90274780
T	C	0.0677	0.0149	0.352	5.53E-06	rs56283616	10894	GCST90274780	TRUE	reported	GCST90274780
A	G	-0.0582	0.0121	0.6254	1.51E-06	rs12174864	14295	GCST90274780	TRUE	reported	GCST90274780
A	G	0.1456	0.0325	0.0363	7.46E-06	rs117298099	14725	GCST90274780	TRUE	reported	GCST90274780
T	C	-0.1765	0.0375	0.0284	2.52E-06	rs12155428	14733	GCST90274780	TRUE	reported	GCST90274780
A	G	-0.0789	0.0164	0.2555	1.50E-06	rs2349689	14296	GCST90274780	TRUE	reported	GCST90274780
C	G	-0.2858	0.062	0.012	4.03E-06	rs143796249	14296	GCST90274780	TRUE	reported	GCST90274780
T	C	-0.0548	0.0119	0.4567	4.12E-06	rs10481754	14296	GCST90274780	TRUE	reported	GCST90274780
T	C	-0.0567	0.0119	0.5587	1.89E-06	rs4367871	14296	GCST90274780	TRUE	reported	GCST90274780
A	G	0.1157	0.0254	0.0613	5.24E-06	rs7115485	14252	GCST90274780	TRUE	reported	GCST90274780
A	G	0.1175	0.025	0.929	2.60E-06	rs55732300	14730	GCST90274780	TRUE	reported	GCST90274780
T	C	0.1921	0.0421	0.0237	5.04E-06	rs11825923	14247	GCST90274780	TRUE	reported	GCST90274780
A	G	-0.06	0.013	0.7036	3.92E-06	rs741344	14296	GCST90274780	TRUE	reported	GCST90274780
T	C	0.1138	0.0131	0.4756	3.72E-18	rs3184504	11793	GCST90274780	TRUE	reported	GCST90274780
A	G	-0.0546	0.0118	0.5648	3.71E-06	rs1077965	14731	GCST90274780	TRUE	reported	GCST90274780
C	G	-0.1096	0.0242	0.9073	5.93E-06	rs11645285	11345	GCST90274780	TRUE	reported	GCST90274780
A	AC	0.0645	0.0145	0.6875	8.66E-06	rs144219691	10894	GCST90274780	TRUE	reported	GCST90274780
A	T	-0.1358	0.0294	0.0495	3.86E-06	rs74956615	13671	GCST90274780	TRUE	reported	GCST90274780
T	C	-0.0629	0.013	0.7227	1.31E-06	rs4804148	14744	GCST90274780	TRUE	reported	GCST90274780
T	C	-0.1371	0.0309	0.0542	9.13E-06	rs62208309	14296	GCST90274780	TRUE	reported	GCST90274780
T	C	-0.1841	0.0376	0.9688	9.77E-07	rs150519056	13661	GCST90274780	TRUE	reported	GCST90274780
A	G	-0.0777	0.0165	0.1703	2.49E-06	rs60141220	13221	GCST90274781	TRUE	reported	GCST90274781
T	C	0.1566	0.0349	0.9575	7.22E-06	rs185516256	14288	GCST90274781	TRUE	reported	GCST90274781
A	C	0.1383	0.0309	0.0402	7.62E-06	rs2013836	14732	GCST90274781	TRUE	reported	GCST90274781
T	C	-0.1822	0.0409	0.9741	8.40E-06	rs17466177	14723	GCST90274781	TRUE	reported	GCST90274781
T	C	-0.1344	0.0302	0.9568	8.57E-06	rs115344667	14736	GCST90274781	TRUE	reported	GCST90274781
A	G	0.3893	0.0853	0.9892	5.02E-06	rs114013730	11961	GCST90274781	TRUE	reported	GCST90274781
T	C	0.2339	0.0528	0.9855	9.43E-06	rs12998222	13801	GCST90274781	TRUE	reported	GCST90274781
T	C	-0.1509	0.034	0.0385	9.07E-06	rs148828177	14732	GCST90274781	TRUE	reported	GCST90274781
A	T	-0.1549	0.0341	0.0325	5.56E-06	rs79378014	14734	GCST90274781	TRUE	reported	GCST90274781
C	G	0.2674	0.0518	0.9763	2.44E-07	rs62291421	12305	GCST90274781	TRUE	reported	GCST90274781
A	G	-0.1724	0.0118	0.6041	2.42E-48	rs6827617	14718	GCST90274781	TRUE	reported	GCST90274781
A	G	0.1821	0.0378	0.0278	1.45E-06	rs59148364	14721	GCST90274781	TRUE	reported	GCST90274781
T	C	-0.1975	0.0427	0.0216	3.74E-06	rs116470923	14736	GCST90274781	TRUE	reported	GCST90274781
A	G	0.1349	0.0297	0.9402	5.57E-06	rs374784992	11760	GCST90274781	TRUE	reported	GCST90274781
T	C	-0.0976	0.0209	0.0892	3.01E-06	rs112884138	14728	GCST90274781	TRUE	reported	GCST90274781
A	G	0.1535	0.0326	0.9608	2.49E-06	rs72747175	14730	GCST90274781	TRUE	reported	GCST90274781
A	G	-0.2236	0.047	0.9724	1.96E-06	rs2894233	11917	GCST90274781	TRUE	reported	GCST90274781
A	G	-0.0973	0.0185	0.1651	1.44E-07	rs72925566	11337	GCST90274781	TRUE	reported	GCST90274781
T	C	-0.0773	0.0164	0.165	2.44E-06	rs7750544	13644	GCST90274781	TRUE	reported	GCST90274781
T	C	0.5352	0.0705	0.0084	3.16E-14	rs75612655	12935	GCST90274781	TRUE	reported	GCST90274781
A	C	-0.1445	0.0314	0.951	4.19E-06	rs111787182	13224	GCST90274781	TRUE	reported	GCST90274781
T	C	0.1082	0.0214	0.9152	4.28E-07	rs78632565	14722	GCST90274781	TRUE	reported	GCST90274781
T	C	0.1175	0.025	0.9321	2.60E-06	rs7009937	14288	GCST90274781	TRUE	reported	GCST90274781
T	C	0.0901	0.019	0.1188	2.12E-06	rs4748380	14732	GCST90274781	TRUE	reported	GCST90274781
C	G	0.1915	0.0432	0.0233	9.30E-06	rs77516076	14730	GCST90274781	TRUE	reported	GCST90274781
T	C	-0.0815	0.0127	0.6875	1.39E-10	rs10733789	14287	GCST90274781	TRUE	reported	GCST90274781
A	C	-0.0646	0.0124	0.3172	1.89E-07	rs7475335	14735	GCST90274781	TRUE	reported	GCST90274781
A	G	-0.1162	0.025	0.9044	3.35E-06	rs111848253	11538	GCST90274781	TRUE	reported	GCST90274781
A	G	0.0609	0.0121	0.6028	4.83E-07	rs10898158	14288	GCST90274781	TRUE	reported	GCST90274781
T	C	-0.1497	0.033	0.0348	5.72E-06	rs2678131	14720	GCST90274781	TRUE	reported	GCST90274781
C	G	0.0607	0.0133	0.3069	5.02E-06	rs10876335	13240	GCST90274781	TRUE	reported	GCST90274781
T	C	0.1236	0.0132	0.4764	7.70E-21	rs3184504	11785	GCST90274781	TRUE	reported	GCST90274781
G	GTGCT	0.1109	0.0245	0.9117	6.00E-06	rs146418170	10894	GCST90274781	TRUE	reported	GCST90274781
A	G	0.154	0.034	0.0398	5.91E-06	rs371789589	12189	GCST90274781	TRUE	reported	GCST90274781
A	G	0.0571	0.012	0.4282	1.95E-06	rs12433317	14288	GCST90274781	TRUE	reported	GCST90274781
A	C	-0.239	0.0529	0.0224	6.24E-06	rs147096628	12935	GCST90274781	TRUE	reported	GCST90274781
T	C	-0.0654	0.0144	0.428	5.58E-06	rs222772	11538	GCST90274781	TRUE	reported	GCST90274781
T	C	-0.0882	0.0182	0.1205	1.26E-06	rs7222922	14726	GCST90274781	TRUE	reported	GCST90274781
A	G	-0.1763	0.0394	0.0292	7.65E-06	rs144908342	14727	GCST90274781	TRUE	reported	GCST90274781
A	G	-0.0599	0.0131	0.6525	4.82E-06	rs2245786	14721	GCST90274781	TRUE	reported	GCST90274781
A	G	-0.3323	0.0684	0.0117	1.18E-06	rs191536201	11194	GCST90274781	TRUE	reported	GCST90274781
T	C	0.1168	0.0258	0.9406	5.98E-06	rs17824652	14288	GCST90274781	TRUE	reported	GCST90274781
T	C	0.0601	0.0135	0.2633	8.51E-06	rs9429422	14288	GCST90274782	TRUE	reported	GCST90274782
T	C	0.2082	0.042	0.0209	7.15E-07	rs4279906	14717	GCST90274782	TRUE	reported	GCST90274782
CT	C	-0.1999	0.0449	0.9545	8.50E-06	rs11428073	10894	GCST90274782	TRUE	reported	GCST90274782
A	G	-0.0768	0.0137	0.7593	2.07E-08	rs7636889	14733	GCST90274782	TRUE	reported	GCST90274782
T	TA	-0.107	0.0229	0.9061	2.98E-06	rs141437550	11330	GCST90274782	TRUE	reported	GCST90274782
A	G	0.1844	0.0377	0.0265	1.00E-06	rs146553494	14733	GCST90274782	TRUE	reported	GCST90274782
A	G	0.0769	0.0153	0.1845	5.00E-07	rs11734099	14731	GCST90274782	TRUE	reported	GCST90274782
T	G	-0.118	0.0266	0.945	9.16E-06	rs28750249	14735	GCST90274782	TRUE	reported	GCST90274782
T	C	0.5063	0.0181	0.1127	3.52E-172	rs425535	14731	GCST90274782	TRUE	reported	GCST90274782
T	G	-0.1721	0.0276	0.0605	4.50E-10	rs79649467	14288	GCST90274782	TRUE	reported	GCST90274782
A	G	-0.1174	0.0206	0.8675	1.20E-08	rs77914035	10893	GCST90274782	TRUE	reported	GCST90274782
C	G	0.0631	0.013	0.2784	1.21E-06	rs2647400	14734	GCST90274782	TRUE	reported	GCST90274782
A	G	-0.0675	0.0151	0.8155	7.81E-06	rs7781261	14728	GCST90274782	TRUE	reported	GCST90274782
A	G	0.1153	0.0253	0.0709	5.18E-06	rs11779495	14288	GCST90274782	TRUE	reported	GCST90274782
A	T	-0.1058	0.0135	0.7312	4.61E-15	rs6993770	14288	GCST90274782	TRUE	reported	GCST90274782
T	C	0.0675	0.0147	0.2492	4.39E-06	rs2004100	13224	GCST90274782	TRUE	reported	GCST90274782
A	G	-0.0619	0.0121	0.6436	3.13E-07	rs3183927	14725	GCST90274782	TRUE	reported	GCST90274782
A	C	-0.1132	0.0156	0.3353	3.97E-13	rs10821552	9841	GCST90274782	TRUE	reported	GCST90274782
C	G	-0.1734	0.0117	0.5834	1.08E-49	rs7090111	14735	GCST90274782	TRUE	reported	GCST90274782
A	G	-0.1111	0.0249	0.9045	8.13E-06	rs111848253	11538	GCST90274782	TRUE	reported	GCST90274782
A	G	-0.1474	0.0322	0.9544	4.70E-06	rs140828666	12401	GCST90274782	TRUE	reported	GCST90274782
CA	C	0.1141	0.0246	0.9167	3.51E-06	rs34658406	11332	GCST90274782	TRUE	reported	GCST90274782
T	G	0.0546	0.0122	0.3883	7.63E-06	rs916776	14287	GCST90274782	TRUE	reported	GCST90274782
A	C	0.0552	0.0123	0.6522	7.20E-06	rs7197943	14719	GCST90274782	TRUE	reported	GCST90274782
A	G	-0.19	0.0385	0.0309	8.01E-07	rs59312158	13672	GCST90274782	TRUE	reported	GCST90274782
A	G	-0.0601	0.0127	0.2925	2.22E-06	rs10403201	14730	GCST90274782	TRUE	reported	GCST90274782
A	G	0.0949	0.0209	0.3428	5.61E-06	rs188111670	7743	GCST90274782	TRUE	reported	GCST90274782
A	G	0.0816	0.0115	0.5554	1.29E-12	rs12075	14741	GCST90274783	TRUE	reported	GCST90274783
CT	C	-0.2774	0.0457	0.955	1.28E-09	rs11428073	10894	GCST90274783	TRUE	reported	GCST90274783
T	C	-0.2873	0.027	0.0558	1.93E-26	rs74361503	14739	GCST90274783	TRUE	reported	GCST90274783
T	C	-0.4178	0.0118	0.5539	1.00E-200	rs13148728	14296	GCST90274783	TRUE	reported	GCST90274783
CAA	C	-0.0908	0.0188	0.1454	1.37E-06	rs145877975	11341	GCST90274783	TRUE	reported	GCST90274783
A	G	-0.3831	0.0799	0.0074	1.63E-06	rs182381042	12935	GCST90274783	TRUE	reported	GCST90274783
A	G	0.0655	0.0135	0.4781	1.22E-06	rs597808	11344	GCST90274783	TRUE	reported	GCST90274783
A	C	-0.3485	0.0719	0.9837	1.25E-06	rs377588320	10271	GCST90274783	TRUE	reported	GCST90274783
T	G	0.6177	0.1287	0.0057	1.59E-06	rs192119373	8829	GCST90274784	TRUE	reported	GCST90274784
T	C	-0.0645	0.0137	0.4962	2.50E-06	rs4047522	11760	GCST90274784	TRUE	reported	GCST90274784
A	G	0.0626	0.0138	0.6904	5.73E-06	rs10921271	12404	GCST90274784	TRUE	reported	GCST90274784
T	G	-0.2245	0.0488	0.981	4.22E-06	rs114033894	14287	GCST90274784	TRUE	reported	GCST90274784
T	C	0.057	0.0118	0.5214	1.36E-06	rs7600322	13849	GCST90274784	TRUE	reported	GCST90274784
T	C	0.0533	0.0119	0.3563	7.50E-06	rs79551873	14287	GCST90274784	TRUE	reported	GCST90274784
C	G	-0.0583	0.0131	0.264	8.57E-06	rs72991127	14287	GCST90274784	TRUE	reported	GCST90274784
A	G	0.0915	0.02	0.1125	4.76E-06	rs35435997	12791	GCST90274784	TRUE	reported	GCST90274784
T	C	0.0592	0.0134	0.706	9.97E-06	rs7429588	14285	GCST90274784	TRUE	reported	GCST90274784
A	G	-0.051	0.0114	0.4547	7.69E-06	rs11130569	14727	GCST90274784	TRUE	reported	GCST90274784
A	G	-0.0514	0.0114	0.4276	6.52E-06	rs6548432	14724	GCST90274784	TRUE	reported	GCST90274784
A	G	-0.0834	0.0176	0.1182	2.15E-06	rs62272916	14710	GCST90274784	TRUE	reported	GCST90274784
A	G	0.0586	0.0131	0.5255	7.70E-06	rs10008912	14287	GCST90274784	TRUE	reported	GCST90274784
A	C	-0.1419	0.0128	0.2629	1.47E-28	rs4241577	14724	GCST90274784	TRUE	reported	GCST90274784
T	C	0.1546	0.0332	0.0336	3.21E-06	rs80348644	14734	GCST90274784	TRUE	reported	GCST90274784
T	C	0.0728	0.0154	0.1625	2.28E-06	rs145607633	14287	GCST90274784	TRUE	reported	GCST90274784
A	AG	-0.0784	0.0175	0.1671	7.46E-06	rs34965575	11334	GCST90274784	TRUE	reported	GCST90274784
C	G	0.0642	0.0144	0.8128	8.26E-06	rs2535260	14735	GCST90274784	TRUE	reported	GCST90274784
A	G	-0.0605	0.0115	0.4075	1.43E-07	rs9366778	14735	GCST90274784	TRUE	reported	GCST90274784
A	G	-0.1603	0.0342	0.0378	2.77E-06	rs181816009	11985	GCST90274784	TRUE	reported	GCST90274784
A	C	-0.0805	0.0144	0.1958	2.27E-08	rs783149	14287	GCST90274784	TRUE	reported	GCST90274784
A	G	-0.1452	0.0197	0.098	1.70E-13	rs12191307	14287	GCST90274784	TRUE	reported	GCST90274784
A	G	0.0562	0.0119	0.6566	2.33E-06	rs656739	14735	GCST90274784	TRUE	reported	GCST90274784
T	C	0.2705	0.0551	0.9851	9.14E-07	rs142119726	13800	GCST90274784	TRUE	reported	GCST90274784
T	G	0.0511	0.0115	0.5681	8.85E-06	rs1758695	14732	GCST90274784	TRUE	reported	GCST90274784
T	G	-0.1494	0.0338	0.0325	9.86E-06	rs113504136	14723	GCST90274784	TRUE	reported	GCST90274784
T	G	-0.052	0.0114	0.5056	5.08E-06	rs6586167	14735	GCST90274784	TRUE	reported	GCST90274784
A	G	-0.0758	0.0158	0.1611	1.61E-06	rs61875680	14287	GCST90274784	TRUE	reported	GCST90274784
T	C	0.2369	0.0532	0.0168	8.47E-06	rs192488790	13421	GCST90274784	TRUE	reported	GCST90274784
A	G	0.1686	0.0371	0.9563	5.51E-06	rs368022534	9256	GCST90274784	TRUE	reported	GCST90274784
T	G	0.223	0.0491	0.0204	5.58E-06	rs58524610	14287	GCST90274784	TRUE	reported	GCST90274784
T	C	0.1008	0.013	0.4744	8.92E-15	rs3184504	11784	GCST90274784	TRUE	reported	GCST90274784
T	C	-0.0559	0.0124	0.6535	6.54E-06	rs11059314	14287	GCST90274784	TRUE	reported	GCST90274784
A	G	0.259	0.0573	0.0138	6.18E-06	rs118106660	13800	GCST90274784	TRUE	reported	GCST90274784
A	T	-0.0574	0.0115	0.5236	6.00E-07	rs7149776	14286	GCST90274784	TRUE	reported	GCST90274784
T	C	0.1861	0.0385	0.028	1.34E-06	rs182152471	13667	GCST90274784	TRUE	reported	GCST90274784
C	G	-0.157	0.0343	0.9683	4.71E-06	rs4888966	14287	GCST90274784	TRUE	reported	GCST90274784
C	G	-0.2062	0.0465	0.9819	9.23E-06	rs75525140	14725	GCST90274784	TRUE	reported	GCST90274784
A	T	-0.1309	0.0286	0.049	4.72E-06	rs74956615	13662	GCST90274784	TRUE	reported	GCST90274784
A	C	0.2792	0.059	0.0133	2.22E-06	rs73606147	13379	GCST90274784	TRUE	reported	GCST90274784
A	C	-0.115	0.0244	0.9336	2.44E-06	rs62200304	14287	GCST90274784	TRUE	reported	GCST90274784
A	G	0.1821	0.0391	0.9758	3.20E-06	rs73194812	14730	GCST90274784	TRUE	reported	GCST90274784
T	C	-0.0588	0.0126	0.5804	3.06E-06	rs73367822	11760	GCST90274784	TRUE	reported	GCST90274784
T	C	-0.0591	0.0125	0.4361	2.27E-06	rs10191831	12403	GCST90274785	TRUE	reported	GCST90274785
A	AT	-0.0733	0.0165	0.8131	8.90E-06	rs34051945	11326	GCST90274785	TRUE	reported	GCST90274785
T	G	0.0586	0.013	0.4047	6.55E-06	rs35107184	11759	GCST90274785	TRUE	reported	GCST90274785
A	G	-0.1726	0.0381	0.0313	5.89E-06	rs116540722	14735	GCST90274785	TRUE	reported	GCST90274785
A	G	0.1016	0.0117	0.5359	3.83E-18	rs207671	14287	GCST90274785	TRUE	reported	GCST90274785
T	G	0.132	0.0132	0.7027	1.52E-23	rs35032874	14287	GCST90274785	TRUE	reported	GCST90274785
A	T	0.213	0.0123	0.6507	3.50E-67	rs62193248	14287	GCST90274785	TRUE	reported	GCST90274785
A	G	-0.108	0.0244	0.9404	9.59E-06	rs62253189	14718	GCST90274785	TRUE	reported	GCST90274785
A	G	0.2476	0.0554	0.9884	7.85E-06	rs116794986	14735	GCST90274785	TRUE	reported	GCST90274785
T	C	-0.0652	0.0142	0.7033	4.40E-06	rs9289590	12404	GCST90274785	TRUE	reported	GCST90274785
T	C	0.1066	0.0233	0.0697	4.76E-06	rs13107325	14732	GCST90274785	TRUE	reported	GCST90274785
C	G	-0.0584	0.0128	0.697	5.05E-06	rs11725578	14287	GCST90274785	TRUE	reported	GCST90274785
A	G	0.2266	0.0502	0.0157	6.36E-06	rs74890918	14287	GCST90274785	TRUE	reported	GCST90274785
A	C	-0.0734	0.0164	0.1553	7.62E-06	rs7809355	14287	GCST90274785	TRUE	reported	GCST90274785
C	G	-0.1281	0.0274	0.942	2.94E-06	rs117343254	14287	GCST90274785	TRUE	reported	GCST90274785
A	C	0.1346	0.0298	0.9589	6.28E-06	rs77209370	14231	GCST90274785	TRUE	reported	GCST90274785
A	C	-0.0552	0.0124	0.6266	8.52E-06	rs7123587	13222	GCST90274785	TRUE	reported	GCST90274785
C	G	0.0808	0.0175	0.1236	3.89E-06	rs10892466	14732	GCST90274785	TRUE	reported	GCST90274785
T	C	-0.2481	0.0537	0.0138	3.84E-06	rs116179073	13800	GCST90274785	TRUE	reported	GCST90274785
T	C	0.0566	0.0125	0.3128	5.95E-06	rs773112	14287	GCST90274785	TRUE	reported	GCST90274785
A	G	-0.0531	0.0118	0.646	6.80E-06	rs9597690	14720	GCST90274785	TRUE	reported	GCST90274785
T	C	0.0528	0.0112	0.4849	2.43E-06	rs194746	14723	GCST90274785	TRUE	reported	GCST90274785
T	C	0.0879	0.0186	0.1139	2.29E-06	rs75685422	14287	GCST90274785	TRUE	reported	GCST90274785
T	C	0.0918	0.0184	0.1074	6.07E-07	rs28689968	14733	GCST90274785	TRUE	reported	GCST90274785
A	G	-0.0664	0.0142	0.2533	2.92E-06	rs1133851	14286	GCST90274785	TRUE	reported	GCST90274785
A	G	-0.1742	0.0389	0.0257	7.53E-06	rs116927267	14734	GCST90274785	TRUE	reported	GCST90274785
T	G	0.0718	0.0152	0.1718	2.32E-06	rs9967959	14731	GCST90274785	TRUE	reported	GCST90274785
C	G	0.0757	0.0129	0.289	4.41E-09	rs6517655	14287	GCST90274785	TRUE	reported	GCST90274785
A	C	0.0576	0.0118	0.3578	1.05E-06	rs2837988	14733	GCST90274785	TRUE	reported	GCST90274785
T	C	0.0629	0.0138	0.4364	5.17E-06	rs2742666	11348	GCST90274786	TRUE	reported	GCST90274786
A	G	-0.1726	0.0137	0.2623	2.15E-36	rs3014874	14294	GCST90274786	TRUE	reported	GCST90274786
T	G	0.1501	0.0194	0.1069	1.02E-14	rs61803119	14295	GCST90274786	TRUE	reported	GCST90274786
C	G	-0.1188	0.0258	0.0622	4.13E-06	rs59538998	14295	GCST90274786	TRUE	reported	GCST90274786
T	C	-0.0622	0.0133	0.7266	2.92E-06	rs13384799	14295	GCST90274786	TRUE	reported	GCST90274786
G	GT	0.0667	0.0138	0.5473	1.34E-06	rs71301751	10894	GCST90274786	TRUE	reported	GCST90274786
A	G	-0.411	0.0911	0.0085	6.44E-06	rs150886675	9876	GCST90274786	TRUE	reported	GCST90274786
T	C	-0.0784	0.0174	0.8611	6.61E-06	rs17325940	14735	GCST90274786	TRUE	reported	GCST90274786
T	C	-0.0936	0.0203	0.0955	4.01E-06	rs56268787	14737	GCST90274786	TRUE	reported	GCST90274786
A	C	0.194	0.0423	0.0217	4.51E-06	rs150015576	14740	GCST90274786	TRUE	reported	GCST90274786
T	C	-0.0604	0.0119	0.613	3.86E-07	rs2056031	14739	GCST90274786	TRUE	reported	GCST90274786
A	G	-0.0737	0.0165	0.1925	7.94E-06	rs1846881	12212	GCST90274786	TRUE	reported	GCST90274786
A	C	-0.2114	0.0467	0.0217	5.99E-06	rs140298956	14295	GCST90274786	TRUE	reported	GCST90274786
CT	C	0.0644	0.0145	0.3857	8.94E-06	rs11394289	10894	GCST90274786	TRUE	reported	GCST90274786
A	C	0.3059	0.0665	0.983	4.22E-06	rs191808657	12412	GCST90274786	TRUE	reported	GCST90274786
T	C	0.1795	0.0395	0.9721	5.51E-06	rs117923478	14295	GCST90274786	TRUE	reported	GCST90274786
T	C	0.0664	0.0148	0.7902	7.24E-06	rs2946493	14295	GCST90274786	TRUE	reported	GCST90274786
A	G	0.0555	0.0118	0.5633	2.56E-06	rs3802266	14740	GCST90274786	TRUE	reported	GCST90274786
A	C	0.1301	0.0294	0.0558	9.64E-06	rs369132765	12194	GCST90274786	TRUE	reported	GCST90274786
A	G	-0.2529	0.0534	0.0156	2.18E-06	rs78800546	14295	GCST90274786	TRUE	reported	GCST90274786
T	C	0.1884	0.0407	0.0246	3.67E-06	rs112956934	14737	GCST90274786	TRUE	reported	GCST90274786
CA	C	0.0731	0.0161	0.2372	5.62E-06	rs138697194	10893	GCST90274786	TRUE	reported	GCST90274786
T	C	-0.1396	0.0293	0.9492	1.89E-06	rs112988802	12851	GCST90274786	TRUE	reported	GCST90274786
A	G	0.1806	0.0345	0.0379	1.65E-07	rs147302029	13649	GCST90274786	TRUE	reported	GCST90274786
T	C	0.1621	0.0366	0.0315	9.47E-06	rs113955692	14295	GCST90274786	TRUE	reported	GCST90274786
A	C	0.0805	0.018	0.129	7.74E-06	rs61742155	14729	GCST90274786	TRUE	reported	GCST90274786
C	G	0.0865	0.0183	0.191	2.28E-06	rs138439507	11537	GCST90274786	TRUE	reported	GCST90274786
A	G	-0.0583	0.0123	0.3511	2.14E-06	rs2425640	14741	GCST90274786	TRUE	reported	GCST90274786
T	C	0.2064	0.0425	0.0239	1.19E-06	rs55783131	14728	GCST90274786	TRUE	reported	GCST90274786
A	G	0.0617	0.0125	0.6296	7.97E-07	rs174344	14295	GCST90274786	TRUE	reported	GCST90274786
A	G	-0.1614	0.0352	0.9664	4.53E-06	rs12407505	14735	GCST90274787	TRUE	reported	GCST90274787
A	G	-0.0614	0.0128	0.3002	1.61E-06	rs834971	14728	GCST90274787	TRUE	reported	GCST90274787
T	C	-0.3528	0.079	0.984	7.98E-06	rs79439490	8334	GCST90274787	TRUE	reported	GCST90274787
A	G	0.2133	0.0482	0.0218	9.63E-06	rs142585344	13809	GCST90274787	TRUE	reported	GCST90274787
A	G	0.0838	0.0187	0.1237	7.42E-06	rs75715636	14296	GCST90274787	TRUE	reported	GCST90274787
A	AT	-0.2986	0.0668	0.9886	7.82E-06	rs147710009	11337	GCST90274787	TRUE	reported	GCST90274787
A	G	-0.0927	0.0199	0.1012	3.19E-06	rs112126444	14735	GCST90274787	TRUE	reported	GCST90274787
T	G	0.1372	0.0305	0.0459	6.85E-06	rs3846346	14729	GCST90274787	TRUE	reported	GCST90274787
A	G	0.0837	0.0124	0.3415	1.48E-11	rs13103023	14296	GCST90274787	TRUE	reported	GCST90274787
A	G	0.0586	0.0129	0.3096	5.56E-06	rs140276495	14296	GCST90274787	TRUE	reported	GCST90274787
T	C	-0.1014	0.0221	0.9175	4.47E-06	rs12520287	14296	GCST90274787	TRUE	reported	GCST90274787
A	G	-0.0802	0.0178	0.8026	6.62E-06	rs12520033	11341	GCST90274787	TRUE	reported	GCST90274787
A	C	-0.0675	0.0148	0.2516	5.10E-06	rs4483036	12412	GCST90274787	TRUE	reported	GCST90274787
A	AT	-0.1207	0.0268	0.93	6.68E-06	rs141949743	11338	GCST90274787	TRUE	reported	GCST90274787
T	C	-0.136	0.0297	0.0418	4.67E-06	rs12110436	14743	GCST90274787	TRUE	reported	GCST90274787
T	C	0.1992	0.0421	0.9777	2.23E-06	rs145274424	14735	GCST90274787	TRUE	reported	GCST90274787
T	C	-0.0623	0.0135	0.2503	3.93E-06	rs2906655	14743	GCST90274787	TRUE	reported	GCST90274787
A	G	-0.1055	0.0123	0.3458	9.72E-18	rs7005978	14744	GCST90274787	TRUE	reported	GCST90274787
A	G	0.073	0.0156	0.1762	2.88E-06	rs79110990	14295	GCST90274787	TRUE	reported	GCST90274787
A	T	-0.1352	0.0299	0.0429	6.13E-06	rs12342925	14744	GCST90274787	TRUE	reported	GCST90274787
A	G	0.2151	0.0456	0.0203	2.39E-06	rs35836706	14734	GCST90274787	TRUE	reported	GCST90274787
C	G	0.1199	0.0247	0.0898	1.21E-06	rs11244038	11786	GCST90274787	TRUE	reported	GCST90274787
T	C	-0.1293	0.0286	0.0497	6.16E-06	rs141140791	14733	GCST90274787	TRUE	reported	GCST90274787
T	C	0.2325	0.0488	0.9812	1.89E-06	rs191522330	14738	GCST90274787	TRUE	reported	GCST90274787
T	C	0.0621	0.0132	0.6316	2.54E-06	rs1671812	12412	GCST90274787	TRUE	reported	GCST90274787
A	G	-0.2706	0.0607	0.0119	8.27E-06	rs80023023	12935	GCST90274787	TRUE	reported	GCST90274787
A	G	-0.2295	0.0492	0.0198	3.09E-06	rs142067135	13809	GCST90274787	TRUE	reported	GCST90274787
A	G	-0.0767	0.0166	0.1923	3.83E-06	rs10777251	12411	GCST90274787	TRUE	reported	GCST90274787
T	C	0.1024	0.0222	0.9158	3.98E-06	rs76708593	14296	GCST90274787	TRUE	reported	GCST90274787
T	C	0.2161	0.0471	0.0209	4.47E-06	rs17326790	14741	GCST90274787	TRUE	reported	GCST90274787
T	C	-0.2079	0.0466	0.0225	8.14E-06	rs117438391	13868	GCST90274787	TRUE	reported	GCST90274787
A	G	-0.1442	0.0323	0.0425	8.03E-06	rs145434248	14296	GCST90274787	TRUE	reported	GCST90274787
T	C	0.2583	0.0564	0.0178	4.65E-06	rs117398067	14744	GCST90274787	TRUE	reported	GCST90274787
A	G	0.0674	0.0141	0.2338	1.75E-06	rs2306969	14739	GCST90274787	TRUE	reported	GCST90274787
T	C	-0.1661	0.0118	0.445	5.31E-45	rs516246	14744	GCST90274787	TRUE	reported	GCST90274787
T	C	-0.1634	0.0362	0.0368	6.37E-06	rs111914842	13667	GCST90274787	TRUE	reported	GCST90274787
G	GT	-0.0756	0.0162	0.769	3.06E-06	rs145319387	10893	GCST90274788	TRUE	reported	GCST90274788
A	G	-0.1747	0.036	0.037	1.22E-06	rs145127946	14295	GCST90274788	TRUE	reported	GCST90274788
T	G	-0.1557	0.0318	0.0383	9.77E-07	rs10495032	14720	GCST90274788	TRUE	reported	GCST90274788
T	C	0.1323	0.0119	0.3977	1.03E-28	rs1260326	14730	GCST90274788	TRUE	reported	GCST90274788
A	G	0.1419	0.0313	0.8998	5.80E-06	rs183222959	11538	GCST90274788	TRUE	reported	GCST90274788
T	C	-0.0568	0.012	0.4644	2.21E-06	rs7610704	14295	GCST90274788	TRUE	reported	GCST90274788
A	G	0.0571	0.0126	0.3387	5.85E-06	rs13062487	14295	GCST90274788	TRUE	reported	GCST90274788
T	C	-0.2149	0.0479	0.9794	7.24E-06	rs17284047	14743	GCST90274788	TRUE	reported	GCST90274788
A	G	0.0619	0.0138	0.7357	7.27E-06	rs7442192	14295	GCST90274788	TRUE	reported	GCST90274788
T	C	-0.063	0.0136	0.2698	3.62E-06	rs4700382	14295	GCST90274788	TRUE	reported	GCST90274788
T	C	-0.0881	0.019	0.8922	3.54E-06	rs60277384	14742	GCST90274788	TRUE	reported	GCST90274788
C	G	-0.0608	0.0135	0.2555	6.68E-06	rs35852631	14730	GCST90274788	TRUE	reported	GCST90274788
T	C	0.0659	0.0149	0.203	9.74E-06	rs12532101	14295	GCST90274788	TRUE	reported	GCST90274788
A	G	-0.1609	0.0176	0.1297	6.13E-20	rs13229619	14743	GCST90274788	TRUE	reported	GCST90274788
T	C	-0.2003	0.0448	0.0209	7.79E-06	rs79789860	14729	GCST90274788	TRUE	reported	GCST90274788
A	G	-0.0605	0.012	0.4812	4.61E-07	rs7012637	14295	GCST90274788	TRUE	reported	GCST90274788
A	G	0.0678	0.0151	0.1998	7.12E-06	rs8191009	14295	GCST90274788	TRUE	reported	GCST90274788
A	G	-0.3467	0.0784	0.01	9.77E-06	rs7834283	9555	GCST90274788	TRUE	reported	GCST90274788
A	G	0.1208	0.0266	0.9316	5.59E-06	rs374354803	12198	GCST90274788	TRUE	reported	GCST90274788
C	G	-0.0595	0.0134	0.5772	8.98E-06	rs7083293	12412	GCST90274788	TRUE	reported	GCST90274788
A	G	-0.3801	0.0749	0.0104	3.88E-07	rs188758663	11668	GCST90274788	TRUE	reported	GCST90274788
T	C	-0.0689	0.0145	0.2168	2.02E-06	rs12290350	14295	GCST90274788	TRUE	reported	GCST90274788
A	C	-0.0812	0.0147	0.795	3.32E-08	rs2429473	14295	GCST90274788	TRUE	reported	GCST90274788
A	G	-0.2215	0.0444	0.031	6.08E-07	rs72965996	13808	GCST90274788	TRUE	reported	GCST90274788
A	C	0.1627	0.013	0.501	6.15E-36	rs838131	14294	GCST90274788	TRUE	reported	GCST90274788
T	C	-0.2352	0.0455	0.0232	2.35E-07	rs142603673	14252	GCST90274788	TRUE	reported	GCST90274788
A	C	0.0758	0.0169	0.8308	7.28E-06	rs9974115	14295	GCST90274788	TRUE	reported	GCST90274788
T	G	0.1978	0.0444	0.9786	8.39E-06	rs149561599	13869	GCST90274788	TRUE	reported	GCST90274788
T	C	0.0708	0.0136	0.7502	1.93E-07	rs671205	14287	GCST90274789	TRUE	reported	GCST90274789
T	C	0.0725	0.0161	0.8402	6.70E-06	rs72720704	14287	GCST90274789	TRUE	reported	GCST90274789
A	G	0.0746	0.0167	0.1462	7.93E-06	rs10737349	14286	GCST90274789	TRUE	reported	GCST90274789
A	G	-0.2386	0.0534	0.0154	7.89E-06	rs138865481	13800	GCST90274789	TRUE	reported	GCST90274789
T	G	0.0941	0.0185	0.8733	3.65E-07	rs6753743	14287	GCST90274789	TRUE	reported	GCST90274789
C	G	0.1163	0.0131	0.2897	6.82E-19	rs3811621	14286	GCST90274789	TRUE	reported	GCST90274789
A	G	-0.0549	0.0124	0.3489	9.54E-06	rs9859317	14287	GCST90274789	TRUE	reported	GCST90274789
T	C	0.0685	0.0144	0.2406	1.97E-06	rs794007	12844	GCST90274789	TRUE	reported	GCST90274789
T	G	-0.0552	0.0124	0.2859	8.52E-06	rs62307586	14735	GCST90274789	TRUE	reported	GCST90274789
A	T	-0.1845	0.0389	0.9748	2.11E-06	rs11930290	12848	GCST90274789	TRUE	reported	GCST90274789
T	C	0.0513	0.0115	0.4217	8.16E-06	rs4958089	14735	GCST90274789	TRUE	reported	GCST90274789
A	G	0.1704	0.0348	0.0295	9.75E-07	rs34551523	14730	GCST90274789	TRUE	reported	GCST90274789
A	G	-0.0653	0.0135	0.2766	1.32E-06	rs33921462	14287	GCST90274789	TRUE	reported	GCST90274789
A	C	-0.2224	0.0479	0.0191	3.43E-06	rs181409232	12846	GCST90274789	TRUE	reported	GCST90274789
A	G	-0.0768	0.0166	0.8634	3.72E-06	rs12195292	14710	GCST90274789	TRUE	reported	GCST90274789
C	G	0.1059	0.0222	0.1002	1.84E-06	rs370203222	11759	GCST90274789	TRUE	reported	GCST90274789
A	C	0.0936	0.0206	0.9039	5.53E-06	rs4730018	14287	GCST90274789	TRUE	reported	GCST90274789
A	T	-0.291	0.0653	0.0117	8.34E-06	rs117963256	12304	GCST90274789	TRUE	reported	GCST90274789
A	G	0.2362	0.0507	0.0187	3.18E-06	rs118177380	14287	GCST90274789	TRUE	reported	GCST90274789
T	C	0.4343	0.0981	0.0113	9.55E-06	rs57479285	7424	GCST90274789	TRUE	reported	GCST90274789
A	T	-0.415	0.089	0.0141	3.12E-06	rs75271339	9947	GCST90274789	TRUE	reported	GCST90274789
CA	C	0.0804	0.0149	0.2892	6.82E-08	rs66486362	10893	GCST90274789	TRUE	reported	GCST90274789
A	G	0.1957	0.0437	0.022	7.53E-06	rs145628723	14238	GCST90274789	TRUE	reported	GCST90274789
T	TTA	0.2262	0.0467	0.9785	1.27E-06	rs200350335	10852	GCST90274789	TRUE	reported	GCST90274789
T	C	-0.056	0.0119	0.4938	2.53E-06	rs11150539	14287	GCST90274789	TRUE	reported	GCST90274789
C	G	-0.0559	0.0123	0.7034	5.50E-06	rs9950230	14726	GCST90274789	TRUE	reported	GCST90274789
A	T	0.0907	0.0134	0.706	1.30E-11	rs6127099	14287	GCST90274789	TRUE	reported	GCST90274789
A	G	0.0693	0.0153	0.8386	5.91E-06	rs2825747	14735	GCST90274789	TRUE	reported	GCST90274789
A	G	0.1228	0.0257	0.0941	1.77E-06	rs368215473	9397	GCST90274789	TRUE	reported	GCST90274789
T	C	0.0803	0.0166	0.1851	1.32E-06	rs35590112	12386	GCST90274789	TRUE	reported	GCST90274789
A	C	-0.0728	0.015	0.2193	1.21E-06	rs4326078	11789	GCST90274790	TRUE	reported	GCST90274790
T	C	0.5159	0.0126	0.3173	1.00E-200	rs1458038	11788	GCST90274790	TRUE	reported	GCST90274790
C	G	0.1625	0.0284	0.9344	1.05E-08	rs3796603	11784	GCST90274790	TRUE	reported	GCST90274790
A	G	-0.3522	0.0524	0.0174	1.80E-11	rs75936934	11302	GCST90274790	TRUE	reported	GCST90274790
T	C	0.1185	0.0249	0.0828	1.95E-06	rs305897	11341	GCST90274790	TRUE	reported	GCST90274790
A	G	0.509	0.1062	0.006	1.64E-06	rs112790107	9845	GCST90274790	TRUE	reported	GCST90274790
A	G	0.0826	0.0169	0.8353	1.02E-06	rs73212350	11787	GCST90274790	TRUE	reported	GCST90274790
A	G	-0.1197	0.0249	0.0816	1.53E-06	rs56391958	11341	GCST90274790	TRUE	reported	GCST90274790
A	C	0.1083	0.024	0.081	6.41E-06	rs67811337	13222	GCST90274791	TRUE	reported	GCST90274791
A	T	0.1313	0.0293	0.9568	7.42E-06	rs77584520	14731	GCST90274791	TRUE	reported	GCST90274791
A	G	0.0725	0.0129	0.4738	1.91E-08	rs55633025	12404	GCST90274791	TRUE	reported	GCST90274791
A	C	-0.2426	0.0547	0.9835	9.20E-06	rs112538528	13305	GCST90274791	TRUE	reported	GCST90274791
C	G	0.0554	0.0119	0.382	3.23E-06	rs186975	14703	GCST90274791	TRUE	reported	GCST90274791
A	G	-0.1207	0.0266	0.0513	5.69E-06	rs113877570	14729	GCST90274791	TRUE	reported	GCST90274791
T	C	-0.0746	0.0115	0.4771	8.76E-11	rs1866051	14732	GCST90274791	TRUE	reported	GCST90274791
G	GT	-0.1241	0.0276	0.9369	6.91E-06	rs34860327	11341	GCST90274791	TRUE	reported	GCST90274791
T	G	-0.1061	0.0119	0.6093	4.84E-19	rs7624160	14719	GCST90274791	TRUE	reported	GCST90274791
A	G	0.0611	0.0129	0.5605	2.18E-06	rs7625643	12404	GCST90274791	TRUE	reported	GCST90274791
A	G	-0.1569	0.0338	0.9624	3.45E-06	rs61792394	14286	GCST90274791	TRUE	reported	GCST90274791
A	C	0.0986	0.022	0.8422	7.40E-06	rs57080649	10894	GCST90274791	TRUE	reported	GCST90274791
T	C	0.0833	0.016	0.8361	1.93E-07	rs218265	14731	GCST90274791	TRUE	reported	GCST90274791
A	T	0.0539	0.0117	0.4587	4.09E-06	rs1277312	14719	GCST90274791	TRUE	reported	GCST90274791
A	T	0.2206	0.0324	0.9647	9.85E-12	rs144317085	14722	GCST90274791	TRUE	reported	GCST90274791
A	C	-0.2276	0.0504	0.0242	6.31E-06	rs184038883	12790	GCST90274791	TRUE	reported	GCST90274791
A	C	-0.1191	0.0128	0.3326	1.34E-20	rs7726159	14733	GCST90274791	TRUE	reported	GCST90274791
T	C	0.0603	0.0127	0.3741	2.05E-06	rs1379304	14286	GCST90274791	TRUE	reported	GCST90274791
T	C	0.0959	0.0202	0.9089	2.06E-06	rs139721800	14715	GCST90274791	TRUE	reported	GCST90274791
T	C	0.0643	0.0136	0.2577	2.27E-06	rs9381118	14285	GCST90274791	TRUE	reported	GCST90274791
T	C	-0.0559	0.0117	0.4699	1.77E-06	rs6453962	14732	GCST90274791	TRUE	reported	GCST90274791
A	C	0.0676	0.0128	0.326	1.28E-07	rs6925032	14286	GCST90274791	TRUE	reported	GCST90274791
A	G	0.1031	0.0232	0.0686	8.83E-06	rs11961049	14724	GCST90274791	TRUE	reported	GCST90274791
A	G	-0.0749	0.0147	0.1924	3.48E-07	rs28533776	14731	GCST90274791	TRUE	reported	GCST90274791
T	C	0.3667	0.0815	0.0086	6.81E-06	rs117040659	14286	GCST90274791	TRUE	reported	GCST90274791
T	C	0.1812	0.0386	0.026	2.68E-06	rs192857133	14727	GCST90274791	TRUE	reported	GCST90274791
C	G	0.1102	0.0244	0.0668	6.29E-06	rs35977476	14725	GCST90274791	TRUE	reported	GCST90274791
A	G	-0.1429	0.0299	0.9571	1.76E-06	rs57191857	14734	GCST90274791	TRUE	reported	GCST90274791
T	C	-0.0851	0.0186	0.1096	4.76E-06	rs12338549	14719	GCST90274791	TRUE	reported	GCST90274791
CA	C	0.0651	0.0146	0.6356	8.24E-06	rs35262454	10894	GCST90274791	TRUE	reported	GCST90274791
A	G	0.0529	0.0116	0.4437	5.11E-06	rs55646869	14703	GCST90274791	TRUE	reported	GCST90274791
T	C	0.1483	0.0306	0.9513	1.26E-06	rs185979634	12847	GCST90274791	TRUE	reported	GCST90274791
A	G	-0.0662	0.0148	0.1973	7.71E-06	rs4919613	14286	GCST90274791	TRUE	reported	GCST90274791
T	C	0.3529	0.076	0.9914	3.43E-06	rs74722523	11437	GCST90274791	TRUE	reported	GCST90274791
T	C	-0.1519	0.0331	0.0364	4.45E-06	rs141117375	14286	GCST90274791	TRUE	reported	GCST90274791
A	G	-0.0772	0.0117	0.4171	4.16E-11	rs11212636	14723	GCST90274791	TRUE	reported	GCST90274791
A	T	0.0588	0.0125	0.3111	2.55E-06	rs73000965	14731	GCST90274791	TRUE	reported	GCST90274791
A	T	0.0821	0.0128	0.3602	1.42E-10	rs9554186	14286	GCST90274791	TRUE	reported	GCST90274791
T	C	-1.1019	0.0524	0.9832	3.59E-98	rs76428106	13799	GCST90274791	TRUE	reported	GCST90274791
A	G	-0.0653	0.0146	0.8002	7.73E-06	rs2325555	14720	GCST90274791	TRUE	reported	GCST90274791
T	G	0.1342	0.0301	0.0401	8.25E-06	rs871051	14726	GCST90274791	TRUE	reported	GCST90274791
A	G	0.1302	0.0266	0.9447	9.84E-07	rs72681653	14734	GCST90274791	TRUE	reported	GCST90274791
T	C	-0.1487	0.0329	0.0403	6.19E-06	rs78723322	14734	GCST90274791	TRUE	reported	GCST90274791
A	G	-0.1383	0.0303	0.0449	5.01E-06	rs35340580	13653	GCST90274791	TRUE	reported	GCST90274791
T	G	0.0923	0.0207	0.0938	8.24E-06	rs78154669	14721	GCST90274791	TRUE	reported	GCST90274791
T	G	0.0556	0.0121	0.408	4.33E-06	rs10164255	14729	GCST90274791	TRUE	reported	GCST90274791
A	G	0.0786	0.0174	0.8629	6.27E-06	rs374309	14286	GCST90274791	TRUE	reported	GCST90274791
A	G	0.1179	0.022	0.0907	8.36E-08	rs17272847	13222	GCST90274791	TRUE	reported	GCST90274791
A	G	-0.1863	0.0412	0.9451	6.13E-06	rs12609918	9453	GCST90274791	TRUE	reported	GCST90274791
T	C	-0.4307	0.0883	0.0075	1.07E-06	rs142870956	11952	GCST90274791	TRUE	reported	GCST90274791
CT	C	0.1016	0.0183	0.1652	2.83E-08	rs368624841	10894	GCST90274791	TRUE	reported	GCST90274791
A	G	0.0579	0.0129	0.4066	7.18E-06	rs12739417	12404	GCST90274792	TRUE	reported	GCST90274792
A	G	0.1022	0.0229	0.9255	8.09E-06	rs17353853	14288	GCST90274792	TRUE	reported	GCST90274792
A	T	0.3366	0.0697	0.9898	1.37E-06	rs144181640	13988	GCST90274792	TRUE	reported	GCST90274792
T	C	-0.2148	0.0485	0.019	9.47E-06	rs147483239	14726	GCST90274792	TRUE	reported	GCST90274792
T	C	-0.0981	0.0196	0.0997	5.58E-07	rs62243355	14731	GCST90274792	TRUE	reported	GCST90274792
CT	C	0.3664	0.0733	0.0121	5.77E-07	rs199574106	10407	GCST90274792	TRUE	reported	GCST90274792
A	G	-0.3888	0.0198	0.0906	7.56E-86	rs11740708	14710	GCST90274792	TRUE	reported	GCST90274792
A	T	-0.1683	0.0179	0.1296	5.34E-21	rs2194229	14288	GCST90274792	TRUE	reported	GCST90274792
A	T	0.0829	0.0124	0.352	2.30E-11	rs2453338	14734	GCST90274792	TRUE	reported	GCST90274792
T	C	0.1531	0.0333	0.0371	4.27E-06	rs112594435	14721	GCST90274792	TRUE	reported	GCST90274792
A	G	-0.1719	0.0387	0.9717	8.92E-06	rs150807191	14725	GCST90274792	TRUE	reported	GCST90274792
C	G	0.0606	0.0129	0.3	2.63E-06	rs2093446	14288	GCST90274792	TRUE	reported	GCST90274792
A	G	0.0528	0.0119	0.4811	9.12E-06	rs9409461	14288	GCST90274792	TRUE	reported	GCST90274792
T	C	0.0871	0.0192	0.1091	5.72E-06	rs72743928	14288	GCST90274792	TRUE	reported	GCST90274792
A	T	-0.1073	0.0236	0.0803	5.45E-06	rs10982156	14288	GCST90274792	TRUE	reported	GCST90274792
A	G	-0.1377	0.0309	0.0386	8.34E-06	rs117195704	14723	GCST90274792	TRUE	reported	GCST90274792
A	C	-0.1194	0.0208	0.0859	9.45E-09	rs77671113	14725	GCST90274792	TRUE	reported	GCST90274792
A	G	0.2584	0.0539	0.0148	1.63E-06	rs138691533	14731	GCST90274792	TRUE	reported	GCST90274792
A	G	0.0915	0.0196	0.903	3.04E-06	rs57104839	14736	GCST90274792	TRUE	reported	GCST90274792
T	C	0.1918	0.042	0.0254	4.96E-06	rs79953230	14719	GCST90274792	TRUE	reported	GCST90274792
CAA	C	0.072	0.0156	0.235	3.92E-06	rs377164019	10894	GCST90274792	TRUE	reported	GCST90274792
T	C	-0.1117	0.0245	0.9259	5.14E-06	rs77124379	14288	GCST90274792	TRUE	reported	GCST90274792
A	G	-0.0718	0.0154	0.7373	3.13E-06	rs35740453	13224	GCST90274792	TRUE	reported	GCST90274792
A	G	0.0871	0.0196	0.9042	8.84E-06	rs16945776	14731	GCST90274792	TRUE	reported	GCST90274792
T	G	0.2096	0.0453	0.0231	3.71E-06	rs9303102	12935	GCST90274792	TRUE	reported	GCST90274792
T	C	0.0816	0.014	0.3119	5.59E-09	rs55850217	11755	GCST90274792	TRUE	reported	GCST90274792
A	G	0.0862	0.0188	0.8974	4.54E-06	rs12329721	14733	GCST90274792	TRUE	reported	GCST90274792
T	C	0.3727	0.0821	0.9927	5.64E-06	rs116928328	13801	GCST90274792	TRUE	reported	GCST90274792
T	C	0.0992	0.0217	0.8959	4.84E-06	rs34219417	14286	GCST90274793	TRUE	reported	GCST90274793
T	C	-0.405	0.0832	0.9907	1.13E-06	rs138848271	10793	GCST90274793	TRUE	reported	GCST90274793
A	G	0.2031	0.0452	0.0214	7.01E-06	rs114581807	14734	GCST90274793	TRUE	reported	GCST90274793
A	G	0.1021	0.0228	0.0699	7.53E-06	rs111239033	14732	GCST90274793	TRUE	reported	GCST90274793
A	G	0.0564	0.0114	0.4434	7.52E-07	rs6709159	14734	GCST90274793	TRUE	reported	GCST90274793
A	G	0.2047	0.0391	0.0276	1.65E-07	rs2737756	14718	GCST90274793	TRUE	reported	GCST90274793
A	G	0.1219	0.0131	0.328	1.34E-20	rs59950280	13222	GCST90274793	TRUE	reported	GCST90274793
A	G	-0.0699	0.0152	0.6438	4.25E-06	rs183596950	11538	GCST90274793	TRUE	reported	GCST90274793
T	C	-0.1177	0.026	0.0698	5.98E-06	rs80308275	14731	GCST90274793	TRUE	reported	GCST90274793
T	C	0.266	0.0595	0.0183	7.80E-06	rs189111993	11382	GCST90274793	TRUE	reported	GCST90274793
A	G	0.4297	0.0934	0.0078	4.21E-06	rs115009171	10300	GCST90274793	TRUE	reported	GCST90274793
T	G	0.0993	0.0215	0.7957	3.86E-06	rs201840950	10216	GCST90274793	TRUE	reported	GCST90274793
CA	C	-0.0886	0.0199	0.1517	8.50E-06	rs367657243	10894	GCST90274793	TRUE	reported	GCST90274793
T	G	0.1375	0.0305	0.0427	6.54E-06	rs79246709	14719	GCST90274793	TRUE	reported	GCST90274793
C	G	-0.1545	0.0332	0.964	3.26E-06	rs5745692	14716	GCST90274793	TRUE	reported	GCST90274793
T	C	-0.1943	0.0242	0.0608	9.83E-16	rs5745687	14733	GCST90274793	TRUE	reported	GCST90274793
T	C	-0.0749	0.0168	0.1917	8.26E-06	rs1963492	11335	GCST90274793	TRUE	reported	GCST90274793
A	G	0.3666	0.0747	0.014	9.22E-07	rs113903858	11137	GCST90274793	TRUE	reported	GCST90274793
T	C	0.0736	0.0165	0.7969	8.17E-06	rs5007363	11751	GCST90274793	TRUE	reported	GCST90274793
T	C	-0.2429	0.0489	0.9809	6.79E-07	rs74130123	14734	GCST90274793	TRUE	reported	GCST90274793
T	G	-0.0761	0.0171	0.1322	8.58E-06	rs61897389	14723	GCST90274793	TRUE	reported	GCST90274793
T	C	0.1359	0.0307	0.9623	9.57E-06	rs4963955	14722	GCST90274793	TRUE	reported	GCST90274793
A	G	-0.3746	0.0839	0.0114	8.01E-06	rs144638564	12031	GCST90274793	TRUE	reported	GCST90274793
G	GGA	-0.0675	0.0151	0.2759	7.81E-06	rs35590175	10894	GCST90274793	TRUE	reported	GCST90274793
T	C	0.2333	0.0525	0.0213	8.84E-06	rs145015846	14286	GCST90274793	TRUE	reported	GCST90274793
T	C	0.1572	0.0311	0.9611	4.31E-07	rs57193877	14725	GCST90274793	TRUE	reported	GCST90274793
A	T	-0.0638	0.012	0.6021	1.06E-07	rs11631440	14709	GCST90274793	TRUE	reported	GCST90274793
A	G	-0.0717	0.0161	0.2021	8.45E-06	rs72778371	12789	GCST90274793	TRUE	reported	GCST90274793
T	C	-0.0992	0.0217	0.0942	4.84E-06	rs4290523	12846	GCST90274793	TRUE	reported	GCST90274793
T	C	-0.1954	0.039	0.9572	5.44E-07	rs1986719	14718	GCST90274793	TRUE	reported	GCST90274793
A	T	0.1566	0.0327	0.9642	1.68E-06	rs150498795	14732	GCST90274793	TRUE	reported	GCST90274793
A	G	-0.1182	0.0257	0.9405	4.24E-06	rs851612	14286	GCST90274793	TRUE	reported	GCST90274793
A	G	0.0592	0.0127	0.5179	3.14E-06	rs8106345	12404	GCST90274793	TRUE	reported	GCST90274793
T	C	-0.0698	0.0151	0.7983	3.79E-06	rs2281532	14286	GCST90274793	TRUE	reported	GCST90274793
T	C	-0.0556	0.0125	0.6561	8.67E-06	rs739269	14286	GCST90274793	TRUE	reported	GCST90274793
T	C	-0.0663	0.015	0.6507	9.87E-06	rs12408527	10279	GCST90274794	TRUE	reported	GCST90274794
A	G	0.2305	0.0521	0.9818	9.68E-06	rs80064136	11791	GCST90274794	TRUE	reported	GCST90274794
T	G	0.1461	0.0307	0.9482	1.95E-06	rs67101138	11793	GCST90274794	TRUE	reported	GCST90274794
A	AT	0.2075	0.0444	0.9704	2.96E-06	rs113422093	8389	GCST90274794	TRUE	reported	GCST90274794
A	C	0.0648	0.014	0.4253	3.68E-06	rs6442763	11345	GCST90274794	TRUE	reported	GCST90274794
A	G	-0.0627	0.0139	0.6157	6.46E-06	rs1392570	11345	GCST90274794	TRUE	reported	GCST90274794
G	GT	-0.3008	0.0651	0.9856	3.83E-06	rs199501899	8377	GCST90274794	TRUE	reported	GCST90274794
T	C	0.1163	0.0261	0.0793	8.35E-06	rs34658335	11345	GCST90274794	TRUE	reported	GCST90274794
A	G	0.0567	0.0128	0.5207	9.44E-06	rs7909512	11775	GCST90274794	TRUE	reported	GCST90274794
A	G	0.136	0.0283	0.9427	1.54E-06	rs61863416	11774	GCST90274794	TRUE	reported	GCST90274794
CA	C	0.2584	0.0559	0.0197	3.79E-06	rs199768954	8388	GCST90274794	TRUE	reported	GCST90274794
T	C	0.4666	0.0897	0.0122	1.97E-07	rs140562194	7396	GCST90274794	TRUE	reported	GCST90274794
T	G	0.1257	0.0282	0.0613	8.29E-06	rs61904946	11792	GCST90274794	TRUE	reported	GCST90274794
T	C	0.3485	0.0708	0.9882	8.55E-07	rs74903999	10558	GCST90274794	TRUE	reported	GCST90274794
C	G	0.1935	0.0384	0.9683	4.68E-07	rs146527076	11781	GCST90274794	TRUE	reported	GCST90274794
A	G	-0.0801	0.0176	0.8282	5.34E-06	rs1953463	11345	GCST90274794	TRUE	reported	GCST90274794
A	G	0.2688	0.0606	0.0145	9.18E-06	rs78042482	10890	GCST90274794	TRUE	reported	GCST90274794
A	C	0.2414	0.0533	0.0232	5.92E-06	rs74245341	10720	GCST90274794	TRUE	reported	GCST90274794
A	G	-0.0635	0.0127	0.4705	5.73E-07	rs704	11793	GCST90274794	TRUE	reported	GCST90274794
T	C	0.0671	0.0137	0.5585	9.69E-07	rs4810686	11344	GCST90274794	TRUE	reported	GCST90274794
A	G	0.2184	0.0403	0.0412	5.98E-08	rs62230781	11345	GCST90274794	TRUE	reported	GCST90274794
A	G	0.0565	0.0121	0.3683	3.02E-06	rs4655953	14722	GCST90274795	TRUE	reported	GCST90274795
A	G	-0.0996	0.0151	0.2042	4.22E-11	rs12123181	14296	GCST90274795	TRUE	reported	GCST90274795
A	G	0.1563	0.0341	0.0498	4.57E-06	rs202092984	11768	GCST90274795	TRUE	reported	GCST90274795
T	G	0.1937	0.0418	0.0455	3.59E-06	rs138203589	14730	GCST90274795	TRUE	reported	GCST90274795
A	G	0.0771	0.0162	0.8403	1.94E-06	rs3769274	14742	GCST90274795	TRUE	reported	GCST90274795
T	C	-0.2351	0.0486	0.0174	1.32E-06	rs188535859	14741	GCST90274795	TRUE	reported	GCST90274795
A	G	-0.1293	0.0218	0.9146	3.01E-09	rs398518	14296	GCST90274795	TRUE	reported	GCST90274795
A	G	-0.0534	0.0118	0.4388	6.03E-06	rs1370717	14730	GCST90274795	TRUE	reported	GCST90274795
T	C	0.1847	0.0415	0.9755	8.56E-06	rs73226323	14738	GCST90274795	TRUE	reported	GCST90274795
T	C	-0.0746	0.0167	0.8437	7.93E-06	rs28651780	14296	GCST90274795	TRUE	reported	GCST90274795
A	C	-0.0542	0.0121	0.5556	7.49E-06	rs28419759	13851	GCST90274795	TRUE	reported	GCST90274795
A	G	0.0981	0.0211	0.0999	3.33E-06	rs72701782	14296	GCST90274795	TRUE	reported	GCST90274795
T	C	-0.0753	0.0149	0.8011	4.33E-07	rs10067443	14296	GCST90274795	TRUE	reported	GCST90274795
T	C	0.1763	0.0398	0.9715	9.44E-06	rs116018601	14727	GCST90274795	TRUE	reported	GCST90274795
G	GA	0.2422	0.0534	0.981	5.74E-06	rs145770642	11337	GCST90274795	TRUE	reported	GCST90274795
T	C	0.0555	0.0119	0.6126	3.10E-06	rs385697	14727	GCST90274795	TRUE	reported	GCST90274795
T	C	0.2951	0.0626	0.014	2.43E-06	rs17654493	12313	GCST90274795	TRUE	reported	GCST90274795
A	C	0.1586	0.02	0.1118	2.19E-15	rs28377109	13383	GCST90274795	TRUE	reported	GCST90274795
T	C	-0.1528	0.0196	0.8893	6.39E-15	rs67037615	14296	GCST90274795	TRUE	reported	GCST90274795
A	G	0.3666	0.0761	0.9898	1.45E-06	rs150408090	12313	GCST90274795	TRUE	reported	GCST90274795
A	G	-0.0574	0.0125	0.6162	4.39E-06	rs389239	14296	GCST90274795	TRUE	reported	GCST90274795
C	G	0.1112	0.0239	0.1005	3.28E-06	rs148332061	13232	GCST90274795	TRUE	reported	GCST90274795
A	G	-0.1789	0.0401	0.0275	8.14E-06	rs34059323	14744	GCST90274795	TRUE	reported	GCST90274795
T	C	0.0681	0.0143	0.2791	1.91E-06	rs66624860	12799	GCST90274795	TRUE	reported	GCST90274795
A	T	-0.2845	0.0618	0.0122	4.15E-06	rs79438518	13809	GCST90274795	TRUE	reported	GCST90274795
A	G	-0.1597	0.0154	0.823	3.39E-25	rs3135932	14744	GCST90274795	TRUE	reported	GCST90274795
T	C	0.1876	0.0416	0.9747	6.49E-06	rs147027610	14250	GCST90274795	TRUE	reported	GCST90274795
A	C	-0.2388	0.0535	0.9811	8.06E-06	rs72661933	13809	GCST90274795	TRUE	reported	GCST90274795
T	C	0.1401	0.0291	0.1028	1.48E-06	rs76932862	12412	GCST90274795	TRUE	reported	GCST90274795
C	G	-0.0519	0.0117	0.4552	9.17E-06	rs35898626	14729	GCST90274795	TRUE	reported	GCST90274795
T	C	0.2027	0.0451	0.0203	6.97E-06	rs28929474	14744	GCST90274795	TRUE	reported	GCST90274795
A	G	-0.0772	0.0173	0.8561	8.10E-06	rs17632797	14296	GCST90274795	TRUE	reported	GCST90274795
A	C	-0.0714	0.0159	0.1848	7.10E-06	rs7500869	14743	GCST90274795	TRUE	reported	GCST90274795
G	GA	0.0637	0.0142	0.5115	7.26E-06	rs11397955	10893	GCST90274795	TRUE	reported	GCST90274795
T	TCAAA	0.0771	0.0171	0.7263	6.52E-06	rs139690790	9830	GCST90274795	TRUE	reported	GCST90274795
A	G	-0.1551	0.0342	0.9375	5.76E-06	rs17747934	13232	GCST90274795	TRUE	reported	GCST90274795
A	G	0.0551	0.0123	0.5972	7.48E-06	rs9975090	14296	GCST90274795	TRUE	reported	GCST90274795
A	AG	0.0622	0.0133	0.5045	2.92E-06	rs11443190	11326	GCST90274795	TRUE	reported	GCST90274795
A	G	-0.1247	0.0252	0.0839	7.48E-07	rs6670799	11345	GCST90274796	TRUE	reported	GCST90274796
T	C	0.0709	0.0156	0.2527	5.50E-06	rs12026492	11345	GCST90274796	TRUE	reported	GCST90274796
C	G	-0.069	0.0153	0.7429	6.49E-06	rs28408877	11345	GCST90274796	TRUE	reported	GCST90274796
A	C	0.2156	0.0483	0.0253	8.05E-06	rs62262707	11345	GCST90274796	TRUE	reported	GCST90274796
T	G	0.082	0.0179	0.1526	4.63E-06	rs41272625	11784	GCST90274796	TRUE	reported	GCST90274796
T	G	0.0623	0.0131	0.5891	1.98E-06	rs286605	11793	GCST90274796	TRUE	reported	GCST90274796
A	C	0.0968	0.0214	0.1006	6.09E-06	rs9472032	11793	GCST90274796	TRUE	reported	GCST90274796
A	C	0.4057	0.0865	0.9896	2.73E-06	rs180893431	9340	GCST90274796	TRUE	reported	GCST90274796
A	G	-0.0835	0.0189	0.8497	9.96E-06	rs492616	11344	GCST90274796	TRUE	reported	GCST90274796
T	C	-0.075	0.0165	0.2995	5.48E-06	rs3777726	9461	GCST90274796	TRUE	reported	GCST90274796
T	G	0.064	0.0135	0.4945	2.13E-06	rs10091841	11345	GCST90274796	TRUE	reported	GCST90274796
T	C	-0.0993	0.0224	0.1001	9.29E-06	rs79202194	11792	GCST90274796	TRUE	reported	GCST90274796
T	C	0.06	0.0134	0.4233	7.55E-06	rs958402	11345	GCST90274796	TRUE	reported	GCST90274796
T	C	0.2347	0.0511	0.9822	4.37E-06	rs80137559	11791	GCST90274796	TRUE	reported	GCST90274796
A	G	-0.0844	0.0168	0.8171	5.07E-07	rs3135932	11793	GCST90274796	TRUE	reported	GCST90274796
T	G	-0.0686	0.0155	0.2251	9.61E-06	rs9548767	11781	GCST90274796	TRUE	reported	GCST90274796
A	G	0.1676	0.0343	0.0481	1.03E-06	rs17832137	10289	GCST90274796	TRUE	reported	GCST90274796
A	G	0.3915	0.0823	0.9853	1.97E-06	rs74719858	10858	GCST90274796	TRUE	reported	GCST90274796
C	G	0.0623	0.0131	0.4267	1.98E-06	rs1406714	11783	GCST90274796	TRUE	reported	GCST90274796
T	C	-0.3868	0.0841	0.0107	4.24E-06	rs143313574	9956	GCST90274796	TRUE	reported	GCST90274796
A	T	-0.0782	0.0172	0.5926	5.45E-06	rs201449583	7943	GCST90274796	TRUE	reported	GCST90274796
A	G	-0.0791	0.0179	0.8076	9.92E-06	rs1377036	9907	GCST90274796	TRUE	reported	GCST90274796
A	G	0.208	0.031	0.0438	1.95E-11	rs142421172	12840	GCST90274797	TRUE	reported	GCST90274797
T	C	0.1449	0.0311	0.0363	3.17E-06	rs114288486	14730	GCST90274797	TRUE	reported	GCST90274797
A	G	-0.0533	0.0118	0.3491	6.27E-06	rs12087642	14719	GCST90274797	TRUE	reported	GCST90274797
T	C	0.1926	0.0411	0.026	2.78E-06	rs112798338	14286	GCST90274797	TRUE	reported	GCST90274797
A	G	0.0637	0.0135	0.2684	2.38E-06	rs7574167	12832	GCST90274797	TRUE	reported	GCST90274797
T	C	0.1988	0.0402	0.0212	7.60E-07	rs116315732	14734	GCST90274797	TRUE	reported	GCST90274797
T	C	-0.0548	0.0119	0.5866	4.12E-06	rs1153572	14286	GCST90274797	TRUE	reported	GCST90274797
A	G	-0.1435	0.0317	0.9488	5.99E-06	rs4686528	14286	GCST90274797	TRUE	reported	GCST90274797
A	C	-0.0632	0.0142	0.4693	8.56E-06	rs186756775	11538	GCST90274797	TRUE	reported	GCST90274797
A	G	-0.0618	0.0134	0.2721	3.99E-06	rs9685374	14286	GCST90274797	TRUE	reported	GCST90274797
T	C	-0.1662	0.0373	0.027	8.36E-06	rs115242284	14724	GCST90274797	TRUE	reported	GCST90274797
C	G	-0.0592	0.0132	0.7134	7.30E-06	rs11731108	14286	GCST90274797	TRUE	reported	GCST90274797
A	G	0.0532	0.0113	0.5488	2.50E-06	rs34361138	14732	GCST90274797	TRUE	reported	GCST90274797
A	G	-0.0547	0.012	0.6068	5.16E-06	rs16887395	14286	GCST90274797	TRUE	reported	GCST90274797
A	G	-0.3461	0.0783	0.0088	9.86E-06	rs117092856	13420	GCST90274797	TRUE	reported	GCST90274797
A	G	-0.0843	0.0181	0.1348	3.20E-06	rs111850948	14286	GCST90274797	TRUE	reported	GCST90274797
T	C	0.0512	0.0113	0.5351	5.87E-06	rs7815666	14732	GCST90274797	TRUE	reported	GCST90274797
A	G	-0.1593	0.0349	0.96	5.01E-06	rs116898411	14286	GCST90274797	TRUE	reported	GCST90274797
T	C	0.0861	0.0169	0.1723	3.49E-07	rs7855466	11783	GCST90274797	TRUE	reported	GCST90274797
A	G	-0.2327	0.0505	0.9827	4.07E-06	rs192325200	13867	GCST90274797	TRUE	reported	GCST90274797
T	C	0.0743	0.0161	0.8362	3.93E-06	rs6584485	14286	GCST90274797	TRUE	reported	GCST90274797
T	G	-0.3019	0.0671	0.9879	6.82E-06	rs145144288	14286	GCST90274797	TRUE	reported	GCST90274797
C	G	-0.0601	0.0124	0.6484	1.25E-06	rs1605333	13237	GCST90274797	TRUE	reported	GCST90274797
T	C	0.1783	0.0348	0.9674	3.00E-07	rs55780441	14734	GCST90274797	TRUE	reported	GCST90274797
T	C	-0.0608	0.0135	0.4413	6.68E-06	rs8064909	10281	GCST90274797	TRUE	reported	GCST90274797
C	G	-0.4295	0.0907	0.9904	2.19E-06	rs117883662	8938	GCST90274797	TRUE	reported	GCST90274797
A	G	0.2066	0.0444	0.0323	3.27E-06	rs149156511	14286	GCST90274797	TRUE	reported	GCST90274797
A	G	0.1586	0.0341	0.9665	3.30E-06	rs75710908	14708	GCST90274797	TRUE	reported	GCST90274797
T	C	0.1509	0.0251	0.9258	1.83E-09	rs6517157	14286	GCST90274797	TRUE	reported	GCST90274797
A	G	-0.4105	0.0108	0.5426	1.00E-200	rs2266590	14714	GCST90274797	TRUE	reported	GCST90274797
A	G	0.0843	0.0148	0.2045	1.23E-08	rs1110261	14287	GCST90274798	TRUE	reported	GCST90274798
T	C	0.1088	0.0228	0.0889	1.82E-06	rs148549227	12403	GCST90274798	TRUE	reported	GCST90274798
A	G	-0.2517	0.0117	0.5635	1.18E-102	rs12639588	14287	GCST90274798	TRUE	reported	GCST90274798
C	G	-0.4921	0.0121	0.3028	1.00E-200	rs10076557	14719	GCST90274798	TRUE	reported	GCST90274798
T	C	0.0725	0.0119	0.5786	1.11E-09	rs6870256	14716	GCST90274798	TRUE	reported	GCST90274798
A	G	0.1155	0.014	0.2275	1.58E-16	rs3130510	14735	GCST90274798	TRUE	reported	GCST90274798
T	G	-0.0622	0.0119	0.5425	1.72E-07	rs6968201	14287	GCST90274798	TRUE	reported	GCST90274798
C	G	-0.0669	0.0138	0.2514	1.25E-06	rs2249989	14286	GCST90274798	TRUE	reported	GCST90274798
CTTGA	C	-0.1064	0.0219	0.1117	1.18E-06	rs201503938	10893	GCST90274798	TRUE	reported	GCST90274798
T	C	0.0585	0.0123	0.4	1.97E-06	rs10769256	14091	GCST90274798	TRUE	reported	GCST90274798
T	C	-0.0672	0.0129	0.2822	1.90E-07	rs539598	14731	GCST90274798	TRUE	reported	GCST90274798
A	G	-0.1687	0.0353	0.031	1.76E-06	rs138057078	14731	GCST90274798	TRUE	reported	GCST90274798
T	C	0.0713	0.0125	0.3226	1.17E-08	rs61938962	14732	GCST90274798	TRUE	reported	GCST90274798
A	G	0.131	0.0131	0.49	1.52E-23	rs10774625	11784	GCST90274798	TRUE	reported	GCST90274798
T	C	-0.0699	0.0122	0.6522	1.01E-08	rs568297	14725	GCST90274798	TRUE	reported	GCST90274798
T	C	-0.3406	0.0535	0.9832	1.94E-10	rs76428106	13800	GCST90274798	TRUE	reported	GCST90274798
T	C	0.0781	0.0128	0.7185	1.05E-09	rs911263	14735	GCST90274798	TRUE	reported	GCST90274798
C	G	-0.1297	0.0127	0.6875	1.74E-24	rs12588969	14287	GCST90274798	TRUE	reported	GCST90274798
A	G	-0.0743	0.0132	0.2595	1.81E-08	rs8026767	14734	GCST90274798	TRUE	reported	GCST90274798
A	G	-0.1477	0.0246	0.0654	1.92E-09	rs73416208	14729	GCST90274798	TRUE	reported	GCST90274798
A	G	0.0692	0.0136	0.3447	3.61E-07	rs10917637	11772	GCST90274799	TRUE	reported	GCST90274799
A	C	0.448	0.0997	0.9937	7.01E-06	rs181829077	9956	GCST90274799	TRUE	reported	GCST90274799
T	G	0.0595	0.0134	0.4904	8.98E-06	rs10752781	11344	GCST90274799	TRUE	reported	GCST90274799
C	G	0.1112	0.0248	0.9154	7.33E-06	rs13021250	10915	GCST90274799	TRUE	reported	GCST90274799
T	C	0.0594	0.0134	0.5305	9.30E-06	rs4535095	11344	GCST90274799	TRUE	reported	GCST90274799
A	G	0.0892	0.0197	0.1389	5.96E-06	rs36038515	11344	GCST90274799	TRUE	reported	GCST90274799
A	G	-0.0656	0.0141	0.3094	3.28E-06	rs9881117	11791	GCST90274799	TRUE	reported	GCST90274799
A	G	0.064	0.0132	0.3961	1.24E-06	rs10446322	11777	GCST90274799	TRUE	reported	GCST90274799
T	C	0.3156	0.0692	0.9803	5.10E-06	rs141538472	9093	GCST90274799	TRUE	reported	GCST90274799
A	G	0.0739	0.0132	0.4958	2.16E-08	rs13119159	11344	GCST90274799	TRUE	reported	GCST90274799
C	G	-0.2968	0.0628	0.9858	2.29E-06	rs183684201	11782	GCST90274799	TRUE	reported	GCST90274799
A	G	0.0713	0.016	0.7649	8.34E-06	rs4260678	11786	GCST90274799	TRUE	reported	GCST90274799
A	G	-0.2845	0.0629	0.0136	6.10E-06	rs74647203	11792	GCST90274799	TRUE	reported	GCST90274799
C	G	0.1458	0.0327	0.9259	8.25E-06	rs11757926	7943	GCST90274799	TRUE	reported	GCST90274799
A	C	0.0677	0.015	0.2405	6.38E-06	rs1472639	11790	GCST90274799	TRUE	reported	GCST90274799
A	G	0.0579	0.0129	0.4703	7.18E-06	rs2485365	11776	GCST90274799	TRUE	reported	GCST90274799
A	G	0.1832	0.039	0.9229	2.63E-06	rs149979178	6901	GCST90274799	TRUE	reported	GCST90274799
A	G	0.169	0.0357	0.0397	2.20E-06	rs76219628	11344	GCST90274799	TRUE	reported	GCST90274799
A	G	-0.0992	0.0219	0.112	5.91E-06	rs2073696	11782	GCST90274799	TRUE	reported	GCST90274799
A	G	-0.1099	0.0247	0.0772	8.61E-06	rs909357	11777	GCST90274799	TRUE	reported	GCST90274799
T	G	0.1562	0.035	0.9494	8.09E-06	rs13297881	11344	GCST90274799	TRUE	reported	GCST90274799
A	G	-0.1845	0.0397	0.0751	3.36E-06	rs11251952	11344	GCST90274799	TRUE	reported	GCST90274799
T	G	0.0734	0.0155	0.3902	2.19E-06	rs12146346	8388	GCST90274799	TRUE	reported	GCST90274799
T	C	-0.0706	0.0159	0.2438	8.99E-06	rs36107074	11343	GCST90274799	TRUE	reported	GCST90274799
C	G	-0.0702	0.015	0.6744	2.87E-06	rs10893042	11344	GCST90274799	TRUE	reported	GCST90274799
T	C	0.2093	0.0446	0.9682	2.69E-06	rs141726773	11344	GCST90274799	TRUE	reported	GCST90274799
T	C	-0.0934	0.0183	0.8535	3.33E-07	rs55924857	11792	GCST90274799	TRUE	reported	GCST90274799
A	G	0.2122	0.0439	0.0274	1.34E-06	rs59235092	11784	GCST90274799	TRUE	reported	GCST90274799
T	C	0.0999	0.0226	0.6877	9.85E-06	rs72477067	6879	GCST90274799	TRUE	reported	GCST90274799
T	C	0.206	0.0466	0.0279	9.84E-06	rs141637150	11779	GCST90274799	TRUE	reported	GCST90274799
A	T	-0.1308	0.0293	0.094	8.04E-06	rs3119485	7523	GCST90274799	TRUE	reported	GCST90274799
T	C	0.0848	0.0186	0.177	5.14E-06	rs5756680	9905	GCST90274799	TRUE	reported	GCST90274799
T	C	0.2081	0.046	0.9743	6.07E-06	rs117322078	11781	GCST90274799	TRUE	reported	GCST90274799
T	G	0.176	0.0398	0.9701	9.77E-06	rs79638163	11792	GCST90274800	TRUE	reported	GCST90274800
A	G	0.0852	0.019	0.1223	7.32E-06	rs62144964	11782	GCST90274800	TRUE	reported	GCST90274800
T	C	0.0577	0.0128	0.3704	6.55E-06	rs6751509	11782	GCST90274800	TRUE	reported	GCST90274800
A	G	-0.07	0.0158	0.2414	9.41E-06	rs75485361	11343	GCST90274800	TRUE	reported	GCST90274800
A	T	0.0919	0.0193	0.8082	1.92E-06	rs56240706	8861	GCST90274800	TRUE	reported	GCST90274800
C	G	0.0778	0.0162	0.8203	1.57E-06	rs6845172	11772	GCST90274800	TRUE	reported	GCST90274800
A	G	0.0749	0.0153	0.7077	9.81E-07	rs9270551	11344	GCST90274800	TRUE	reported	GCST90274800
A	G	0.0629	0.0139	0.7114	6.03E-06	rs679874	11779	GCST90274800	TRUE	reported	GCST90274800
A	G	0.0937	0.0211	0.122	8.96E-06	rs17635883	11344	GCST90274800	TRUE	reported	GCST90274800
A	C	-0.3132	0.0684	0.0119	4.67E-06	rs117428573	10857	GCST90274800	TRUE	reported	GCST90274800
T	C	-0.3825	0.0746	0.0139	2.94E-07	rs151041734	8297	GCST90274800	TRUE	reported	GCST90274800
A	AT	0.1209	0.0267	0.8974	5.95E-06	rs200247407	7943	GCST90274800	TRUE	reported	GCST90274800
A	C	0.0651	0.0138	0.5937	2.39E-06	rs10125254	10856	GCST90274800	TRUE	reported	GCST90274800
T	C	0.0727	0.0162	0.1931	7.20E-06	rs1004308	11783	GCST90274800	TRUE	reported	GCST90274800
T	C	-0.0726	0.0158	0.2166	4.33E-06	rs649129	10918	GCST90274800	TRUE	reported	GCST90274800
A	T	-0.0867	0.0174	0.8028	6.27E-07	rs12570881	11344	GCST90274800	TRUE	reported	GCST90274800
T	G	0.3692	0.0127	0.5146	8.39E-186	rs2228059	11344	GCST90274800	TRUE	reported	GCST90274800
T	G	-0.1967	0.0135	0.3975	4.34E-48	rs7898286	11344	GCST90274800	TRUE	reported	GCST90274800
A	G	-0.2278	0.0492	0.9801	3.66E-06	rs145793996	11779	GCST90274800	TRUE	reported	GCST90274800
A	G	-0.1381	0.0303	0.9503	5.17E-06	rs17129907	11790	GCST90274800	TRUE	reported	GCST90274800
T	C	0.2488	0.0553	0.0166	6.82E-06	rs142180961	10724	GCST90274800	TRUE	reported	GCST90274800
T	C	-0.0748	0.0133	0.5243	1.87E-08	rs7137828	11344	GCST90274800	TRUE	reported	GCST90274800
C	G	0.0894	0.0197	0.8608	5.68E-06	rs4772056	11344	GCST90274800	TRUE	reported	GCST90274800
T	TG	-0.0682	0.0147	0.595	3.49E-06	rs200144408	8368	GCST90274800	TRUE	reported	GCST90274800
A	T	-0.0849	0.017	0.4367	5.91E-07	rs117046642	7943	GCST90274800	TRUE	reported	GCST90274800
T	C	0.14	0.0294	0.0658	1.92E-06	rs4459616	9899	GCST90274800	TRUE	reported	GCST90274800
T	C	0.1794	0.0395	0.963	5.58E-06	rs140982443	9906	GCST90274800	TRUE	reported	GCST90274800
A	G	-0.1	0.0226	0.8163	9.65E-06	rs200873126	7942	GCST90274800	TRUE	reported	GCST90274800
A	T	0.1159	0.0241	0.8743	1.52E-06	rs192538756	9461	GCST90274800	TRUE	reported	GCST90274800
A	G	0.3794	0.0799	0.0158	2.05E-06	rs117484888	7423	GCST90274800	TRUE	reported	GCST90274800
A	G	0.0796	0.0169	0.8384	2.48E-06	rs2836464	11791	GCST90274800	TRUE	reported	GCST90274800
A	C	-0.0802	0.0164	0.7781	1.01E-06	rs33998516	11336	GCST90274801	TRUE	reported	GCST90274801
T	C	-0.2432	0.0525	0.021	3.61E-06	rs75788494	10574	GCST90274801	TRUE	reported	GCST90274801
A	T	0.0597	0.0135	0.4446	9.77E-06	rs13028360	11336	GCST90274801	TRUE	reported	GCST90274801
T	C	0.1688	0.0349	0.0418	1.32E-06	rs115193412	11778	GCST90274801	TRUE	reported	GCST90274801
T	C	0.1668	0.0373	0.0383	7.75E-06	rs13092332	11776	GCST90274801	TRUE	reported	GCST90274801
A	G	-0.0585	0.0128	0.5609	4.87E-06	rs17448036	11783	GCST90274801	TRUE	reported	GCST90274801
A	C	-0.1038	0.0234	0.1174	9.17E-06	rs10024009	10274	GCST90274801	TRUE	reported	GCST90274801
T	C	-0.0713	0.0161	0.3974	9.49E-06	rs2731803	11782	GCST90274801	TRUE	reported	GCST90274801
A	T	0.0923	0.0189	0.221	1.04E-06	rs41270871	8742	GCST90274801	TRUE	reported	GCST90274801
A	G	-0.068	0.0148	0.2897	4.34E-06	rs28852438	11336	GCST90274801	TRUE	reported	GCST90274801
T	C	-0.0903	0.0202	0.7451	7.81E-06	rs146730540	7943	GCST90274801	TRUE	reported	GCST90274801
A	G	0.1383	0.0303	0.9451	5.01E-06	rs56702825	11766	GCST90274801	TRUE	reported	GCST90274801
C	G	-0.0893	0.017	0.1776	1.50E-07	rs1462017	11774	GCST90274801	TRUE	reported	GCST90274801
A	G	-0.3662	0.0815	0.985	7.01E-06	rs145734140	8187	GCST90274801	TRUE	reported	GCST90274801
T	C	-0.1279	0.0272	0.9323	2.57E-06	rs77529534	11775	GCST90274801	TRUE	reported	GCST90274801
C	G	-0.1467	0.0295	0.0555	6.60E-07	rs79982350	11336	GCST90274801	TRUE	reported	GCST90274801
A	G	0.0908	0.0192	0.1411	2.25E-06	rs4877075	11336	GCST90274801	TRUE	reported	GCST90274801
T	G	0.2446	0.0517	0.9819	2.23E-06	rs34557923	10913	GCST90274801	TRUE	reported	GCST90274801
T	C	-0.1893	0.0418	0.9682	5.93E-06	rs3895928	11783	GCST90274801	TRUE	reported	GCST90274801
CA	C	0.1183	0.0264	0.1028	7.43E-06	rs71447205	8373	GCST90274801	TRUE	reported	GCST90274801
T	G	0.1696	0.0371	0.9648	4.84E-06	rs77595989	11767	GCST90274801	TRUE	reported	GCST90274801
T	G	0.1915	0.043	0.0279	8.45E-06	rs57876893	11776	GCST90274801	TRUE	reported	GCST90274801
T	C	-0.0726	0.0153	0.7391	2.08E-06	rs12599620	11336	GCST90274801	TRUE	reported	GCST90274801
T	G	-0.0615	0.0138	0.6045	8.33E-06	rs4985487	11336	GCST90274801	TRUE	reported	GCST90274801
T	C	0.2309	0.0486	0.0251	2.02E-06	rs2429911	11294	GCST90274801	TRUE	reported	GCST90274801
T	G	0.0884	0.0185	0.517	1.77E-06	rs2693361	7943	GCST90274801	TRUE	reported	GCST90274801
A	T	-0.4006	0.0904	0.0103	9.36E-06	rs146575213	8776	GCST90274801	TRUE	reported	GCST90274801
A	T	-0.3259	0.0548	0.9804	2.73E-09	rs114882743	11345	GCST90274802	TRUE	reported	GCST90274802
T	G	0.1508	0.0327	0.0512	4.00E-06	rs12092228	9892	GCST90274802	TRUE	reported	GCST90274802
T	C	-0.3301	0.0737	0.9817	7.50E-06	rs139637682	8488	GCST90274802	TRUE	reported	GCST90274802
T	C	0.0625	0.0139	0.4639	6.91E-06	rs2584966	9906	GCST90274802	TRUE	reported	GCST90274802
T	G	-0.2174	0.0469	0.9707	3.56E-06	rs77654242	10294	GCST90274802	TRUE	reported	GCST90274802
T	C	-0.0915	0.0206	0.8803	8.92E-06	rs7559734	11345	GCST90274802	TRUE	reported	GCST90274802
A	C	-0.2749	0.0524	0.9809	1.55E-07	rs149756404	11302	GCST90274802	TRUE	reported	GCST90274802
T	C	-0.0962	0.0217	0.8992	9.29E-06	rs113334480	11788	GCST90274802	TRUE	reported	GCST90274802
A	G	-0.0649	0.0141	0.5847	4.17E-06	rs1072074	11785	GCST90274802	TRUE	reported	GCST90274802
T	C	-0.1219	0.0262	0.9068	3.28E-06	rs11931996	11345	GCST90274802	TRUE	reported	GCST90274802
T	G	-0.0649	0.0144	0.2795	6.58E-06	rs6874610	11783	GCST90274802	TRUE	reported	GCST90274802
A	G	-0.0882	0.0177	0.8432	6.26E-07	rs59356989	11790	GCST90274802	TRUE	reported	GCST90274802
T	G	0.0625	0.0138	0.4358	5.93E-06	rs2408771	11345	GCST90274802	TRUE	reported	GCST90274802
T	C	-0.0951	0.0201	0.1233	2.23E-06	rs75246422	11793	GCST90274802	TRUE	reported	GCST90274802
T	C	-0.1673	0.0366	0.0423	4.85E-06	rs72815428	11775	GCST90274802	TRUE	reported	GCST90274802
C	G	0.0624	0.0135	0.6437	3.80E-06	rs2814092	11792	GCST90274802	TRUE	reported	GCST90274802
A	G	0.0604	0.0135	0.4998	7.67E-06	rs2770113	11345	GCST90274802	TRUE	reported	GCST90274802
T	C	0.0633	0.0132	0.3948	1.62E-06	rs1920106	11792	GCST90274802	TRUE	reported	GCST90274802
A	G	-0.1414	0.031	0.0498	5.08E-06	rs75360344	11774	GCST90274802	TRUE	reported	GCST90274802
A	G	0.1577	0.0351	0.961	7.03E-06	rs78289993	11785	GCST90274802	TRUE	reported	GCST90274802
A	T	-0.096	0.0215	0.8859	8.00E-06	rs28552890	11345	GCST90274802	TRUE	reported	GCST90274802
T	C	-0.2558	0.0564	0.9848	5.75E-06	rs113702571	11786	GCST90274802	TRUE	reported	GCST90274802
T	C	0.138	0.0309	0.9508	7.97E-06	rs79340054	11780	GCST90274802	TRUE	reported	GCST90274802
T	G	-0.2421	0.0536	0.0211	6.28E-06	rs139152046	9422	GCST90274802	TRUE	reported	GCST90274802
T	TG	-0.2362	0.0468	0.9733	4.49E-07	rs199658824	8391	GCST90274802	TRUE	reported	GCST90274802
C	G	0.0637	0.014	0.3575	5.36E-06	rs7324443	11345	GCST90274802	TRUE	reported	GCST90274802
A	G	-0.0816	0.0171	0.8025	1.82E-06	rs10870773	11345	GCST90274802	TRUE	reported	GCST90274802
T	C	-0.0857	0.018	0.1597	1.93E-06	rs12863903	11345	GCST90274802	TRUE	reported	GCST90274802
C	G	-0.1162	0.0253	0.0991	4.37E-06	rs8015296	9461	GCST90274802	TRUE	reported	GCST90274802
T	C	0.1091	0.0236	0.0906	3.78E-06	rs12895022	11774	GCST90274802	TRUE	reported	GCST90274802
T	C	-0.1905	0.0419	0.9711	5.45E-06	rs79599491	11306	GCST90274802	TRUE	reported	GCST90274802
T	G	-0.3175	0.0705	0.9893	6.68E-06	rs77223587	10324	GCST90274802	TRUE	reported	GCST90274802
C	G	0.1077	0.0227	0.1032	2.09E-06	rs39779	11345	GCST90274802	TRUE	reported	GCST90274802
C	G	-0.09	0.0195	0.1382	3.92E-06	rs12445031	11339	GCST90274802	TRUE	reported	GCST90274802
T	G	-0.105	0.0136	0.3783	1.16E-14	rs17700884	11775	GCST90274802	TRUE	reported	GCST90274802
T	C	0.0828	0.0186	0.4646	8.52E-06	rs5992909	6879	GCST90274802	TRUE	reported	GCST90274802
A	G	-0.1122	0.0246	0.093	5.09E-06	rs73181003	11345	GCST90274802	TRUE	reported	GCST90274802
T	C	-0.1967	0.0443	0.9795	8.99E-06	rs115120333	14743	GCST90274803	TRUE	reported	GCST90274803
T	C	-0.1857	0.0123	0.3734	1.68E-51	rs385076	14296	GCST90274803	TRUE	reported	GCST90274803
T	C	0.2026	0.0458	0.9792	9.71E-06	rs144626837	14741	GCST90274803	TRUE	reported	GCST90274803
T	C	-0.0702	0.0153	0.7336	4.47E-06	rs12711729	11345	GCST90274803	TRUE	reported	GCST90274803
A	T	-0.3049	0.0604	0.989	4.46E-07	rs139760701	13809	GCST90274803	TRUE	reported	GCST90274803
A	C	-0.1184	0.0266	0.9337	8.54E-06	rs11918804	11791	GCST90274803	TRUE	reported	GCST90274803
A	G	0.072	0.0146	0.8077	8.16E-07	rs12648080	14743	GCST90274803	TRUE	reported	GCST90274803
T	C	0.1557	0.0344	0.9627	6.01E-06	rs62351325	14744	GCST90274803	TRUE	reported	GCST90274803
A	C	-0.16	0.0267	0.9351	2.07E-09	rs17229943	14744	GCST90274803	TRUE	reported	GCST90274803
T	C	0.0637	0.0143	0.2088	8.41E-06	rs72766437	14734	GCST90274803	TRUE	reported	GCST90274803
A	G	0.2157	0.0461	0.0204	2.88E-06	rs4140444	14741	GCST90274803	TRUE	reported	GCST90274803
A	G	-0.0547	0.0123	0.5914	8.70E-06	rs4612182	14743	GCST90274803	TRUE	reported	GCST90274803
T	C	-0.0861	0.0181	0.2688	1.97E-06	rs7755771	10893	GCST90274803	TRUE	reported	GCST90274803
A	T	0.0676	0.0138	0.2767	9.65E-07	rs12201187	13245	GCST90274803	TRUE	reported	GCST90274803
T	G	-0.082	0.0165	0.8341	6.71E-07	rs67424072	14296	GCST90274803	TRUE	reported	GCST90274803
T	C	-0.163	0.0301	0.0477	6.12E-08	rs56836641	14743	GCST90274803	TRUE	reported	GCST90274803
C	G	-0.0935	0.0157	0.8179	2.59E-09	rs12681624	13657	GCST90274803	TRUE	reported	GCST90274803
A	C	-0.1954	0.0425	0.0236	4.27E-06	rs112338272	14721	GCST90274803	TRUE	reported	GCST90274803
T	G	0.0796	0.018	0.8662	9.77E-06	rs56266057	14295	GCST90274803	TRUE	reported	GCST90274803
C	G	-0.0629	0.0137	0.7543	4.41E-06	rs11605127	14730	GCST90274803	TRUE	reported	GCST90274803
C	G	0.0595	0.0133	0.5639	7.69E-06	rs4758106	12411	GCST90274803	TRUE	reported	GCST90274803
T	G	-0.117	0.0254	0.0649	4.10E-06	rs55858715	13233	GCST90274803	TRUE	reported	GCST90274803
T	C	0.1154	0.0225	0.9237	2.91E-07	rs60235102	14722	GCST90274803	TRUE	reported	GCST90274803
A	C	0.2039	0.0135	0.7618	1.53E-51	rs5744249	14742	GCST90274803	TRUE	reported	GCST90274803
T	C	0.1374	0.0291	0.0465	2.34E-06	rs35495214	14735	GCST90274803	TRUE	reported	GCST90274803
A	G	0.2866	0.0629	0.9893	5.20E-06	rs113841145	13809	GCST90274803	TRUE	reported	GCST90274803
T	G	-0.0568	0.0128	0.69	9.10E-06	rs7990672	14295	GCST90274803	TRUE	reported	GCST90274803
A	C	0.0746	0.0165	0.851	6.15E-06	rs35656694	14744	GCST90274803	TRUE	reported	GCST90274803
A	C	0.2532	0.0525	0.9857	1.42E-06	rs148504635	14737	GCST90274803	TRUE	reported	GCST90274803
C	G	-0.278	0.0581	0.9792	1.71E-06	rs113552426	11249	GCST90274803	TRUE	reported	GCST90274803
A	G	-0.2314	0.0472	0.9814	9.46E-07	rs77994606	14743	GCST90274803	TRUE	reported	GCST90274803
T	C	0.0581	0.0126	0.3565	4.01E-06	rs2108621	14296	GCST90274803	TRUE	reported	GCST90274803
A	T	-0.0567	0.0124	0.371	4.82E-06	rs1403742	14296	GCST90274803	TRUE	reported	GCST90274803
CA	C	-0.3011	0.0663	0.0126	5.59E-06	rs35538453	10407	GCST90274803	TRUE	reported	GCST90274803
T	C	-0.3209	0.0313	0.9616	1.15E-24	rs115232861	14733	GCST90274804	TRUE	reported	GCST90274804
A	C	0.5719	0.0148	0.1798	1.00E-200	rs951774	14728	GCST90274804	TRUE	reported	GCST90274804
T	C	-0.401	0.0142	0.1988	1.92E-175	rs75366565	14735	GCST90274804	TRUE	reported	GCST90274804
C	G	-0.0716	0.0135	0.2682	1.13E-07	rs13412259	14295	GCST90274804	TRUE	reported	GCST90274804
A	C	0.0962	0.0182	0.1233	1.25E-07	rs6742007	14742	GCST90274804	TRUE	reported	GCST90274804
A	G	-0.1646	0.0342	0.0317	1.49E-06	rs35021151	14735	GCST90274804	TRUE	reported	GCST90274804
A	G	-0.2015	0.042	0.9745	1.61E-06	rs62257659	14727	GCST90274804	TRUE	reported	GCST90274804
A	G	-0.0956	0.0196	0.8928	1.07E-06	rs78199195	14295	GCST90274804	TRUE	reported	GCST90274804
A	G	-0.1505	0.0313	0.0389	1.52E-06	rs117195704	14730	GCST90274804	TRUE	reported	GCST90274804
A	G	0.1075	0.0203	0.0957	1.19E-07	rs7149605	14731	GCST90274804	TRUE	reported	GCST90274804
A	C	0.2911	0.0451	0.0232	1.09E-10	rs117524772	14295	GCST90274804	TRUE	reported	GCST90274804
T	C	0.0726	0.0149	0.8161	1.10E-06	rs35679975	14726	GCST90274804	TRUE	reported	GCST90274804
C	G	-0.077	0.0171	0.6598	6.70E-06	rs6702801	7943	GCST90274805	TRUE	reported	GCST90274805
T	C	0.0783	0.0171	0.174	4.67E-06	rs12047801	11785	GCST90274805	TRUE	reported	GCST90274805
A	G	0.2658	0.0565	0.0186	2.55E-06	rs115494443	10853	GCST90274805	TRUE	reported	GCST90274805
T	C	0.2215	0.0469	0.0311	2.33E-06	rs115602471	11340	GCST90274805	TRUE	reported	GCST90274805
A	G	0.1502	0.0339	0.0497	9.39E-06	rs190042298	9897	GCST90274805	TRUE	reported	GCST90274805
T	G	0.0775	0.0175	0.1932	9.49E-06	rs10063171	11340	GCST90274805	TRUE	reported	GCST90274805
A	G	-0.0822	0.0181	0.4388	5.59E-06	rs10057700	8587	GCST90274805	TRUE	reported	GCST90274805
A	G	-0.3263	0.0266	0.0799	1.36E-34	rs11759846	11788	GCST90274805	TRUE	reported	GCST90274805
A	C	-0.2444	0.0462	0.0316	1.22E-07	rs9272305	8587	GCST90274805	TRUE	reported	GCST90274805
T	C	-0.3251	0.0554	0.0358	4.40E-09	rs13195317	11301	GCST90274805	TRUE	reported	GCST90274805
T	C	-0.0845	0.0189	0.178	7.79E-06	rs12529944	11340	GCST90274805	TRUE	reported	GCST90274805
T	G	0.131	0.0286	0.0604	4.64E-06	rs10233998	11785	GCST90274805	TRUE	reported	GCST90274805
A	T	0.2438	0.0524	0.9824	3.28E-06	rs16886503	11786	GCST90274805	TRUE	reported	GCST90274805
CA	C	0.073	0.0165	0.4802	9.68E-06	rs11461659	7943	GCST90274805	TRUE	reported	GCST90274805
T	C	-0.2056	0.0452	0.0233	5.40E-06	rs72937918	11772	GCST90274805	TRUE	reported	GCST90274805
A	AAC	0.1696	0.0371	0.9558	4.84E-06	rs145501816	8391	GCST90274805	TRUE	reported	GCST90274805
A	G	0.0754	0.0142	0.5264	1.10E-07	rs523604	10290	GCST90274805	TRUE	reported	GCST90274805
A	G	0.1568	0.0352	0.9527	8.41E-06	rs76012752	11340	GCST90274805	TRUE	reported	GCST90274805
T	G	0.0961	0.0208	0.8877	3.83E-06	rs7138689	11777	GCST90274805	TRUE	reported	GCST90274805
T	C	0.062	0.013	0.5326	1.85E-06	rs4767214	11772	GCST90274805	TRUE	reported	GCST90274805
T	C	-0.1609	0.0361	0.9585	8.31E-06	rs76544453	11788	GCST90274805	TRUE	reported	GCST90274805
A	G	-0.1825	0.0406	0.0323	6.95E-06	rs78267257	10903	GCST90274805	TRUE	reported	GCST90274805
T	C	0.2176	0.0439	0.9755	7.17E-07	rs117537822	11788	GCST90274805	TRUE	reported	GCST90274805
A	G	-0.0856	0.0187	0.8232	4.70E-06	rs61098036	9891	GCST90274805	TRUE	reported	GCST90274805
A	G	0.1116	0.0221	0.9015	4.42E-07	rs11878153	11787	GCST90274805	TRUE	reported	GCST90274805
A	G	-0.0896	0.0198	0.1376	6.03E-06	rs2426634	11787	GCST90274805	TRUE	reported	GCST90274805
A	G	0.2016	0.0424	0.9733	1.99E-06	rs79419497	11789	GCST90274806	TRUE	reported	GCST90274806
T	C	0.2095	0.0419	0.0287	5.73E-07	rs142641125	11789	GCST90274806	TRUE	reported	GCST90274806
T	C	-0.1048	0.0217	0.8961	1.37E-06	rs77853517	11787	GCST90274806	TRUE	reported	GCST90274806
A	T	0.0854	0.0174	0.8293	9.20E-07	rs7638939	11769	GCST90274806	TRUE	reported	GCST90274806
T	C	0.1737	0.038	0.039	4.85E-06	rs75739108	11341	GCST90274806	TRUE	reported	GCST90274806
A	G	-0.1462	0.0329	0.1075	8.84E-06	rs111783480	9265	GCST90274806	TRUE	reported	GCST90274806
T	G	0.1176	0.0255	0.9036	3.99E-06	rs79925007	11341	GCST90274806	TRUE	reported	GCST90274806
T	C	-0.0886	0.0196	0.1258	6.17E-06	rs77880908	11770	GCST90274806	TRUE	reported	GCST90274806
T	G	-0.0646	0.0139	0.6861	3.36E-06	rs6535212	11784	GCST90274806	TRUE	reported	GCST90274806
T	C	-0.1216	0.026	0.9334	2.91E-06	rs4703508	11789	GCST90274806	TRUE	reported	GCST90274806
A	G	0.3327	0.0736	0.0111	6.17E-06	rs72659067	9980	GCST90274806	TRUE	reported	GCST90274806
T	C	0.1434	0.0306	0.0611	2.78E-06	rs11141276	9265	GCST90274806	TRUE	reported	GCST90274806
T	G	-0.1999	0.0431	0.0244	3.52E-06	rs74852566	11789	GCST90274806	TRUE	reported	GCST90274806
A	G	-0.0621	0.0137	0.4037	5.82E-06	rs1657222	11340	GCST90274806	TRUE	reported	GCST90274806
T	C	-0.1222	0.0259	0.9188	2.38E-06	rs10996419	11784	GCST90274806	TRUE	reported	GCST90274806
C	G	0.0728	0.016	0.7076	5.36E-06	rs55813957	11341	GCST90274806	TRUE	reported	GCST90274806
A	G	0.1922	0.0414	0.0318	3.44E-06	rs77832761	11785	GCST90274806	TRUE	reported	GCST90274806
CA	C	-0.2759	0.0539	0.0229	3.08E-07	rs145516501	8383	GCST90274806	TRUE	reported	GCST90274806
C	G	-0.2699	0.0576	0.9727	2.79E-06	rs144129701	11341	GCST90274806	TRUE	reported	GCST90274806
A	ATC	0.0917	0.0203	0.8218	6.27E-06	rs200667067	8372	GCST90274806	TRUE	reported	GCST90274806
T	C	-0.0728	0.0153	0.7384	1.95E-06	rs36006983	11341	GCST90274806	TRUE	reported	GCST90274806
A	C	-0.0723	0.0149	0.6969	1.22E-06	rs28515912	10723	GCST90274806	TRUE	reported	GCST90274806
G	GT	-0.081	0.0177	0.7096	4.73E-06	rs35252272	7307	GCST90274806	TRUE	reported	GCST90274806
A	G	-0.0622	0.0138	0.6878	6.57E-06	rs1943222	11789	GCST90274806	TRUE	reported	GCST90274806
CAAAT	C	0.0798	0.0175	0.5014	5.12E-06	rs150999021	7456	GCST90274806	TRUE	reported	GCST90274806
T	TA	-0.1007	0.0197	0.222	3.19E-07	rs35266089	7943	GCST90274806	TRUE	reported	GCST90274806
T	G	-0.1722	0.0376	0.0444	4.65E-06	rs72633862	11774	GCST90274807	TRUE	reported	GCST90274807
T	C	-0.2372	0.0487	0.0189	1.11E-06	rs114363239	11782	GCST90274807	TRUE	reported	GCST90274807
A	G	0.1935	0.0435	0.9708	8.66E-06	rs112421516	11336	GCST90274807	TRUE	reported	GCST90274807
A	AT	-0.0779	0.0174	0.5308	7.57E-06	rs35710660	7943	GCST90274807	TRUE	reported	GCST90274807
T	G	-0.2543	0.0561	0.0149	5.82E-06	rs115191082	11294	GCST90274807	TRUE	reported	GCST90274807
T	C	-0.1112	0.0248	0.9158	7.33E-06	rs2285212	11336	GCST90274807	TRUE	reported	GCST90274807
A	G	-0.0698	0.0156	0.2136	7.66E-06	rs383039	11783	GCST90274807	TRUE	reported	GCST90274807
T	C	0.147	0.0325	0.044	6.09E-06	rs13421547	11784	GCST90274807	TRUE	reported	GCST90274807
A	G	-0.2134	0.046	0.9756	3.50E-06	rs114209791	11784	GCST90274807	TRUE	reported	GCST90274807
T	C	-0.2551	0.0515	0.0228	7.29E-07	rs146918864	11438	GCST90274807	TRUE	reported	GCST90274807
T	C	0.1688	0.0373	0.9672	6.03E-06	rs35508685	11782	GCST90274807	TRUE	reported	GCST90274807
A	G	-0.1066	0.0237	0.9032	6.86E-06	rs73192044	11336	GCST90274807	TRUE	reported	GCST90274807
A	G	0.0635	0.0137	0.3202	3.57E-06	rs12498781	11763	GCST90274807	TRUE	reported	GCST90274807
A	G	-0.2175	0.0488	0.02	8.31E-06	rs34172193	10918	GCST90274807	TRUE	reported	GCST90274807
T	C	0.0719	0.0156	0.5043	4.05E-06	rs143181662	8587	GCST90274807	TRUE	reported	GCST90274807
A	G	0.2776	0.0597	0.9804	3.32E-06	rs6952803	10849	GCST90274807	TRUE	reported	GCST90274807
A	G	-0.3596	0.0778	0.9909	3.80E-06	rs138771212	11336	GCST90274807	TRUE	reported	GCST90274807
T	C	-0.222	0.0427	0.0255	2.00E-07	rs188205021	11774	GCST90274807	TRUE	reported	GCST90274807
T	C	-0.2247	0.0504	0.0541	8.26E-06	rs143409618	11784	GCST90274807	TRUE	reported	GCST90274807
T	C	-0.1232	0.0267	0.9142	3.95E-06	rs72659995	11336	GCST90274807	TRUE	reported	GCST90274807
T	G	0.0888	0.0201	0.1397	9.97E-06	rs61992201	10267	GCST90274807	TRUE	reported	GCST90274807
T	C	-0.1753	0.0372	0.965	2.45E-06	rs28542561	11774	GCST90274807	TRUE	reported	GCST90274807
T	G	-0.1546	0.0316	0.9553	9.96E-07	rs117977288	11784	GCST90274807	TRUE	reported	GCST90274807
G	GTT	0.3109	0.0641	0.9851	1.23E-06	rs11432579	7902	GCST90274807	TRUE	reported	GCST90274807
A	G	0.1474	0.0331	0.9399	8.46E-06	rs12969831	11336	GCST90274807	TRUE	reported	GCST90274807
C	G	0.0651	0.0143	0.6659	5.30E-06	rs34691354	11336	GCST90274807	TRUE	reported	GCST90274807
T	C	-0.0765	0.0154	0.4228	6.78E-07	rs28846828	8817	GCST90274808	TRUE	reported	GCST90274808
C	G	0.119	0.0256	0.1039	3.34E-06	rs12138611	11344	GCST90274808	TRUE	reported	GCST90274808
T	C	0.1072	0.0241	0.083	8.66E-06	rs2064077	11790	GCST90274808	TRUE	reported	GCST90274808
T	C	0.08	0.0181	0.8477	9.88E-06	rs2883991	11789	GCST90274808	TRUE	reported	GCST90274808
CT	C	0.077	0.0172	0.3457	7.58E-06	rs34488531	7943	GCST90274808	TRUE	reported	GCST90274808
T	C	-0.0606	0.0135	0.5471	7.16E-06	rs4667792	11344	GCST90274808	TRUE	reported	GCST90274808
T	C	0.1541	0.0346	0.0446	8.44E-06	rs9817113	11790	GCST90274808	TRUE	reported	GCST90274808
C	G	-0.0925	0.0204	0.8324	5.78E-06	rs6842116	11344	GCST90274808	TRUE	reported	GCST90274808
T	C	-0.3364	0.0757	0.0177	8.84E-06	rs115680168	7586	GCST90274808	TRUE	reported	GCST90274808
T	C	-0.2004	0.0449	0.0429	8.07E-06	rs188200783	8974	GCST90274808	TRUE	reported	GCST90274808
T	C	-0.4166	0.091	0.0114	4.69E-06	rs143067549	7315	GCST90274808	TRUE	reported	GCST90274808
A	G	0.1741	0.038	0.0321	4.61E-06	rs59446445	11790	GCST90274808	TRUE	reported	GCST90274808
A	C	-0.2162	0.048	0.0367	6.66E-06	rs145607970	7523	GCST90274808	TRUE	reported	GCST90274808
A	G	-0.0664	0.0144	0.704	4.01E-06	rs6920753	11762	GCST90274808	TRUE	reported	GCST90274808
A	T	0.3176	0.0676	0.9871	2.62E-06	rs113563938	11344	GCST90274808	TRUE	reported	GCST90274808
A	G	0.1171	0.0198	0.1374	3.34E-09	rs11987533	11344	GCST90274808	TRUE	reported	GCST90274808
T	G	-0.0761	0.0166	0.7494	4.55E-06	rs12056343	9894	GCST90274808	TRUE	reported	GCST90274808
A	G	0.1913	0.0407	0.972	2.60E-06	rs113153423	11792	GCST90274808	TRUE	reported	GCST90274808
A	G	-0.2425	0.0538	0.0165	6.56E-06	rs113105910	11786	GCST90274808	TRUE	reported	GCST90274808
A	T	-0.2711	0.0606	0.0278	7.69E-06	rs71476058	7943	GCST90274808	TRUE	reported	GCST90274808
T	C	0.0897	0.0195	0.8313	4.22E-06	rs72785422	11343	GCST90274808	TRUE	reported	GCST90274808
A	T	-0.1343	0.0298	0.9366	6.58E-06	rs74032581	11344	GCST90274808	TRUE	reported	GCST90274808
A	G	0.2357	0.0511	0.0208	3.98E-06	rs149111746	11783	GCST90274808	TRUE	reported	GCST90274808
T	C	-0.3827	0.0859	0.9838	8.38E-06	rs187651556	6752	GCST90274809	TRUE	reported	GCST90274809
T	C	-0.1271	0.0273	0.0671	3.23E-06	rs78594373	11767	GCST90274809	TRUE	reported	GCST90274809
A	G	0.2819	0.0619	0.0142	5.26E-06	rs114416525	11345	GCST90274809	TRUE	reported	GCST90274809
CCCA	C	0.0731	0.0163	0.4392	7.30E-06	rs146501549	7943	GCST90274809	TRUE	reported	GCST90274809
A	C	0.2679	0.0561	0.0253	1.79E-06	rs1473089	10916	GCST90274809	TRUE	reported	GCST90274809
A	G	0.1722	0.037	0.0376	3.25E-06	rs75590335	11345	GCST90274809	TRUE	reported	GCST90274809
A	G	-0.0709	0.0158	0.2216	7.21E-06	rs13169282	11783	GCST90274809	TRUE	reported	GCST90274809
A	T	-0.2102	0.0412	0.9695	3.36E-07	rs79229049	11781	GCST90274809	TRUE	reported	GCST90274809
A	G	-0.1003	0.0224	0.0953	7.55E-06	rs11777386	11779	GCST90274809	TRUE	reported	GCST90274809
A	G	0.2815	0.0571	0.0165	8.23E-07	rs56282088	10919	GCST90274809	TRUE	reported	GCST90274809
T	C	0.2714	0.0584	0.0167	3.36E-06	rs13257574	11306	GCST90274809	TRUE	reported	GCST90274809
T	C	0.27	0.0582	0.0163	3.50E-06	rs3181361	11345	GCST90274809	TRUE	reported	GCST90274809
A	G	0.2203	0.047	0.9713	2.77E-06	rs12240324	11793	GCST90274809	TRUE	reported	GCST90274809
T	TA	0.0784	0.017	0.6334	3.99E-06	rs148579602	7943	GCST90274809	TRUE	reported	GCST90274809
A	T	-0.0919	0.0206	0.1246	8.15E-06	rs11607326	11345	GCST90274809	TRUE	reported	GCST90274809
T	C	-0.2141	0.0484	0.0264	9.71E-06	rs369913010	9246	GCST90274809	TRUE	reported	GCST90274809
T	C	0.4278	0.0964	0.0081	9.09E-06	rs187050106	8488	GCST90274809	TRUE	reported	GCST90274809
T	C	-0.0751	0.0162	0.7694	3.56E-06	rs17256492	11345	GCST90274809	TRUE	reported	GCST90274809
A	G	-0.0674	0.0138	0.6092	1.04E-06	rs7158900	11344	GCST90274809	TRUE	reported	GCST90274809
T	C	0.1655	0.0366	0.0384	6.13E-06	rs143949731	11782	GCST90274809	TRUE	reported	GCST90274809
A	G	0.3671	0.0828	0.9915	9.27E-06	rs117636462	10858	GCST90274809	TRUE	reported	GCST90274809
T	C	0.0632	0.0134	0.5504	2.40E-06	rs4811167	11793	GCST90274809	TRUE	reported	GCST90274809
A	G	0.3467	0.0752	0.0109	4.02E-06	rs117263973	10858	GCST90274809	TRUE	reported	GCST90274809
A	G	0.0906	0.0203	0.1324	8.08E-06	rs4466	11792	GCST90274809	TRUE	reported	GCST90274809
T	C	0.1729	0.0371	0.0521	3.16E-06	rs116790447	9453	GCST90274810	TRUE	reported	GCST90274810
A	T	0.0762	0.0162	0.4768	2.55E-06	rs199770642	7943	GCST90274810	TRUE	reported	GCST90274810
T	C	0.0815	0.0172	0.4915	2.15E-06	rs36183478	8587	GCST90274810	TRUE	reported	GCST90274810
C	G	0.12	0.0265	0.9234	5.95E-06	rs61760504	11337	GCST90274810	TRUE	reported	GCST90274810
A	G	-0.1318	0.028	0.0716	2.51E-06	rs2341294	9900	GCST90274810	TRUE	reported	GCST90274810
A	T	0.3063	0.0647	0.014	2.20E-06	rs145295031	11287	GCST90274810	TRUE	reported	GCST90274810
A	G	0.0657	0.0136	0.4443	1.36E-06	rs167018	11336	GCST90274810	TRUE	reported	GCST90274810
T	C	0.1847	0.0417	0.9596	9.46E-06	rs76088721	8587	GCST90274810	TRUE	reported	GCST90274810
A	G	0.3005	0.0641	0.0145	2.76E-06	rs11256610	10850	GCST90274810	TRUE	reported	GCST90274810
T	G	-0.2153	0.0484	0.0246	8.65E-06	rs145450029	11784	GCST90274810	TRUE	reported	GCST90274810
T	C	0.2004	0.0446	0.0274	7.01E-06	rs145660089	11779	GCST90274810	TRUE	reported	GCST90274810
T	C	-0.0696	0.0155	0.3114	7.11E-06	rs12275648	10277	GCST90274810	TRUE	reported	GCST90274810
A	AAAC	0.1086	0.0242	0.8723	7.20E-06	rs146778171	7943	GCST90274810	TRUE	reported	GCST90274810
T	G	0.1913	0.0422	0.0315	5.81E-06	rs145891540	11772	GCST90274810	TRUE	reported	GCST90274810
CAT	C	0.081	0.0167	0.4923	1.23E-06	rs71445573	7943	GCST90274810	TRUE	reported	GCST90274810
T	C	-0.0757	0.017	0.8019	8.47E-06	rs61997688	11772	GCST90274810	TRUE	reported	GCST90274810
A	T	0.0892	0.0195	0.2392	4.78E-06	rs7401175	7943	GCST90274810	TRUE	reported	GCST90274810
A	G	-0.3	0.0657	0.9862	4.97E-06	rs117613902	10850	GCST90274810	TRUE	reported	GCST90274810
A	G	0.0753	0.0169	0.2361	8.37E-06	rs12588414	10273	GCST90274810	TRUE	reported	GCST90274810
A	G	-0.0886	0.0191	0.1398	3.51E-06	rs60306270	11781	GCST90274810	TRUE	reported	GCST90274810
A	G	0.0674	0.015	0.7371	7.01E-06	rs2165910	11768	GCST90274810	TRUE	reported	GCST90274810
C	G	-0.1197	0.0268	0.8687	7.95E-06	rs113974014	7943	GCST90274810	TRUE	reported	GCST90274810
A	G	0.2969	0.0644	0.0144	4.02E-06	rs143986178	10850	GCST90274810	TRUE	reported	GCST90274810
A	G	0.111	0.0207	0.1327	8.22E-08	rs73169406	11337	GCST90274810	TRUE	reported	GCST90274810
T	C	0.2831	0.0636	0.0151	8.54E-06	rs116068903	10470	GCST90274811	TRUE	reported	GCST90274811
T	C	0.2794	0.063	0.9817	9.21E-06	rs116381951	9983	GCST90274811	TRUE	reported	GCST90274811
T	C	0.2769	0.0557	0.9745	6.65E-07	rs13001788	8243	GCST90274811	TRUE	reported	GCST90274811
A	G	0.232	0.0502	0.9786	3.81E-06	rs115890206	10403	GCST90274811	TRUE	reported	GCST90274811
A	G	-0.1278	0.0286	0.0648	7.88E-06	rs111805691	11344	GCST90274811	TRUE	reported	GCST90274811
T	C	0.0631	0.0129	0.5622	1.00E-06	rs17549820	11791	GCST90274811	TRUE	reported	GCST90274811
A	G	-0.2101	0.0441	0.025	1.90E-06	rs116007066	10295	GCST90274811	TRUE	reported	GCST90274811
T	TA	-0.2288	0.0454	0.9611	4.66E-07	rs199629395	7943	GCST90274811	TRUE	reported	GCST90274811
T	C	0.0615	0.0137	0.5833	7.15E-06	rs11153066	11343	GCST90274811	TRUE	reported	GCST90274811
A	C	-0.157	0.0325	0.9549	1.36E-06	rs9321271	11779	GCST90274811	TRUE	reported	GCST90274811
C	G	0.0704	0.0144	0.346	1.01E-06	rs1472270	11344	GCST90274811	TRUE	reported	GCST90274811
A	C	-0.0739	0.0166	0.2186	8.52E-06	rs147955591	11344	GCST90274811	TRUE	reported	GCST90274811
C	G	-0.0643	0.0144	0.6412	8.00E-06	rs301439	11344	GCST90274811	TRUE	reported	GCST90274811
T	C	-0.0721	0.0156	0.2619	3.80E-06	rs34246740	11344	GCST90274811	TRUE	reported	GCST90274811
T	C	-0.2471	0.0535	0.9783	3.86E-06	rs141460846	11304	GCST90274811	TRUE	reported	GCST90274811
T	C	-0.1842	0.0412	0.0363	7.79E-06	rs71476282	11344	GCST90274811	TRUE	reported	GCST90274811
T	C	-0.0984	0.021	0.7599	2.79E-06	rs56353341	7943	GCST90274811	TRUE	reported	GCST90274811
T	G	-0.1133	0.0239	0.0879	2.13E-06	rs2157876	11343	GCST90274811	TRUE	reported	GCST90274811
A	C	-0.1638	0.0368	0.3346	8.54E-06	rs111358562	8817	GCST90274811	TRUE	reported	GCST90274811
A	G	-0.1021	0.0231	0.8947	9.87E-06	rs55757846	11344	GCST90274811	TRUE	reported	GCST90274811
T	C	-0.2102	0.0443	0.9766	2.09E-06	rs11630708	11788	GCST90274811	TRUE	reported	GCST90274811
T	C	-0.1967	0.0443	0.9753	8.99E-06	rs55987136	11781	GCST90274811	TRUE	reported	GCST90274811
A	G	-0.0606	0.0128	0.4465	2.20E-06	rs9921181	11786	GCST90274811	TRUE	reported	GCST90274811
T	C	0.1213	0.0261	0.0695	3.36E-06	rs117538197	11774	GCST90274811	TRUE	reported	GCST90274811
T	G	0.1688	0.0374	0.0635	6.38E-06	rs117953283	8397	GCST90274811	TRUE	reported	GCST90274811
C	G	-0.1844	0.0404	0.0481	5.01E-06	rs2281533	11776	GCST90274811	TRUE	reported	GCST90274811
T	TC	0.1947	0.0435	0.9543	7.61E-06	rs201096730	7943	GCST90274812	TRUE	reported	GCST90274812
A	ATG	-0.0903	0.0203	0.6895	8.66E-06	rs112523022	7456	GCST90274812	TRUE	reported	GCST90274812
T	TA	-0.0863	0.0187	0.2972	3.93E-06	rs34648588	7943	GCST90274812	TRUE	reported	GCST90274812
A	G	-0.0652	0.0144	0.4698	5.96E-06	rs1273797	9252	GCST90274812	TRUE	reported	GCST90274812
T	C	0.3362	0.0761	0.0144	9.97E-06	rs1427438	10891	GCST90274812	TRUE	reported	GCST90274812
A	T	0.0848	0.0188	0.8568	6.46E-06	rs28658099	11773	GCST90274812	TRUE	reported	GCST90274812
T	G	0.1741	0.0364	0.047	1.73E-06	rs35370544	8385	GCST90274812	TRUE	reported	GCST90274812
T	C	-0.0666	0.0148	0.2923	6.80E-06	rs10941408	11345	GCST90274812	TRUE	reported	GCST90274812
C	G	0.0691	0.0148	0.6997	3.03E-06	rs7742625	11345	GCST90274812	TRUE	reported	GCST90274812
A	G	0.1773	0.0398	0.9431	8.40E-06	rs60781061	9265	GCST90274812	TRUE	reported	GCST90274812
T	C	-0.1166	0.0255	0.1064	4.82E-06	rs77792454	8817	GCST90274812	TRUE	reported	GCST90274812
C	G	0.1833	0.04	0.0307	4.59E-06	rs17149396	11789	GCST90274812	TRUE	reported	GCST90274812
A	G	0.2055	0.0451	0.9763	5.20E-06	rs75671803	11785	GCST90274812	TRUE	reported	GCST90274812
A	G	-0.0752	0.0162	0.2321	3.45E-06	rs66755903	11345	GCST90274812	TRUE	reported	GCST90274812
C	G	0.1308	0.0277	0.9172	2.34E-06	rs62556318	11345	GCST90274812	TRUE	reported	GCST90274812
T	C	-0.1259	0.0285	0.0665	9.98E-06	rs79417946	11345	GCST90274812	TRUE	reported	GCST90274812
T	C	0.0689	0.0154	0.7409	7.68E-06	rs17147023	11344	GCST90274812	TRUE	reported	GCST90274812
A	G	0.1259	0.0273	0.9273	3.99E-06	rs78455659	11345	GCST90274812	TRUE	reported	GCST90274812
T	C	-0.0681	0.0135	0.5496	4.55E-07	rs8042883	11345	GCST90274812	TRUE	reported	GCST90274812
T	G	0.2314	0.0518	0.9759	7.93E-06	rs77248338	10471	GCST90274812	TRUE	reported	GCST90274812
G	GGT	-0.1366	0.0303	0.908	6.54E-06	rs148213188	7456	GCST90274812	TRUE	reported	GCST90274812
A	C	0.0936	0.0203	0.8755	4.01E-06	rs13336496	11780	GCST90274812	TRUE	reported	GCST90274812
T	C	-0.0889	0.0201	0.8647	9.74E-06	rs78103000	11345	GCST90274812	TRUE	reported	GCST90274812
A	G	-0.1028	0.0231	0.1006	8.58E-06	rs12453636	9892	GCST90274812	TRUE	reported	GCST90274812
A	G	0.3432	0.0748	0.0112	4.47E-06	rs112495884	10858	GCST90274812	TRUE	reported	GCST90274812
A	C	-0.1184	0.0233	0.1177	3.74E-07	rs10415966	10281	GCST90274812	TRUE	reported	GCST90274812
A	G	0.095	0.0212	0.1263	7.42E-06	rs6099755	11345	GCST90274812	TRUE	reported	GCST90274812
T	C	-0.0732	0.0158	0.2201	3.61E-06	rs1013434	11783	GCST90274812	TRUE	reported	GCST90274812
CA	C	-0.0796	0.0179	0.3353	8.71E-06	rs35545105	7943	GCST90274812	TRUE	reported	GCST90274812
C	G	0.1919	0.0417	0.0407	4.19E-06	rs10910814	7953	GCST90274813	TRUE	reported	GCST90274813
T	G	0.0664	0.015	0.2727	9.57E-06	rs9425728	11345	GCST90274813	TRUE	reported	GCST90274813
T	C	-0.077	0.0167	0.2195	4.01E-06	rs2502347	11345	GCST90274813	TRUE	reported	GCST90274813
T	C	0.0609	0.0136	0.546	7.54E-06	rs6712163	11344	GCST90274813	TRUE	reported	GCST90274813
A	G	0.0701	0.0153	0.7233	4.61E-06	rs13418255	11345	GCST90274813	TRUE	reported	GCST90274813
A	C	0.0598	0.0134	0.6086	8.09E-06	rs7587695	11793	GCST90274813	TRUE	reported	GCST90274813
A	G	-0.0773	0.0159	0.2374	1.16E-06	rs13130198	11345	GCST90274813	TRUE	reported	GCST90274813
T	G	0.0753	0.0157	0.482	1.62E-06	rs6552795	8100	GCST90274813	TRUE	reported	GCST90274813
T	C	0.1212	0.0255	0.1501	2.00E-06	rs9270229	6252	GCST90274813	TRUE	reported	GCST90274813
A	G	0.085	0.0179	0.5892	2.05E-06	rs2766594	7943	GCST90274813	TRUE	reported	GCST90274813
T	C	0.0782	0.0173	0.6589	6.18E-06	rs71552590	7943	GCST90274813	TRUE	reported	GCST90274813
T	G	-0.1305	0.0294	0.9368	9.05E-06	rs802281	11786	GCST90274813	TRUE	reported	GCST90274813
A	G	0.0678	0.0136	0.5982	6.19E-07	rs11989681	11345	GCST90274813	TRUE	reported	GCST90274813
A	C	-0.1552	0.0345	0.9596	6.84E-06	rs79359966	11775	GCST90274813	TRUE	reported	GCST90274813
T	G	-0.1391	0.0299	0.9451	3.28E-06	rs4876407	11788	GCST90274813	TRUE	reported	GCST90274813
T	G	-0.1338	0.0278	0.0752	1.49E-06	rs1490743	10281	GCST90274813	TRUE	reported	GCST90274813
T	C	-0.2354	0.045	0.0253	1.68E-07	rs75610895	11787	GCST90274813	TRUE	reported	GCST90274813
A	G	0.2805	0.0592	0.9846	2.16E-06	rs116963481	11793	GCST90274813	TRUE	reported	GCST90274813
T	G	0.0797	0.0177	0.8324	6.71E-06	rs371539	11775	GCST90274813	TRUE	reported	GCST90274813
T	C	-0.1955	0.043	0.0285	5.45E-06	rs61984458	11345	GCST90274813	TRUE	reported	GCST90274813
T	C	-0.0682	0.0154	0.6072	9.49E-06	rs10152568	11784	GCST90274813	TRUE	reported	GCST90274813
A	G	0.0716	0.0152	0.4842	2.47E-06	rs12900168	10471	GCST90274813	TRUE	reported	GCST90274813
T	G	0.1045	0.0231	0.9046	6.07E-06	rs76678067	11345	GCST90274813	TRUE	reported	GCST90274813
A	G	-0.0699	0.0158	0.7524	9.69E-06	rs669029	11345	GCST90274813	TRUE	reported	GCST90274813
T	C	-0.313	0.0706	0.0162	9.27E-06	rs12481726	9849	GCST90274813	TRUE	reported	GCST90274813
A	AT	-0.2154	0.0486	0.9648	9.33E-06	rs139570187	7943	GCST90274813	TRUE	reported	GCST90274813
T	C	0.1661	0.0361	0.0436	4.20E-06	rs114829303	11344	GCST90274814	TRUE	reported	GCST90274814
A	G	0.1942	0.0435	0.0315	8.03E-06	rs139303816	9895	GCST90274814	TRUE	reported	GCST90274814
A	G	-0.2117	0.0468	0.0254	6.08E-06	rs41264833	11790	GCST90274814	TRUE	reported	GCST90274814
A	G	-0.1169	0.0236	0.0881	7.29E-07	rs17009223	11789	GCST90274814	TRUE	reported	GCST90274814
T	C	-0.0828	0.0186	0.1671	8.52E-06	rs10182644	11344	GCST90274814	TRUE	reported	GCST90274814
T	C	-0.1649	0.0368	0.9609	7.43E-06	rs72873944	11792	GCST90274814	TRUE	reported	GCST90274814
T	C	-0.213	0.0471	0.9743	6.12E-06	rs112289272	10905	GCST90274814	TRUE	reported	GCST90274814
T	C	-0.0708	0.0158	0.2459	7.43E-06	rs706716	11344	GCST90274814	TRUE	reported	GCST90274814
A	G	0.0765	0.0147	0.7289	1.95E-07	rs34639000	11773	GCST90274814	TRUE	reported	GCST90274814
A	G	0.3833	0.0825	0.9859	3.38E-06	rs141941146	10280	GCST90274814	TRUE	reported	GCST90274814
A	G	0.1911	0.0429	0.0282	8.41E-06	rs9457226	11786	GCST90274814	TRUE	reported	GCST90274814
T	C	-0.3402	0.075	0.0162	5.73E-06	rs10235012	7943	GCST90274814	TRUE	reported	GCST90274814
T	C	-0.0623	0.0137	0.3561	5.43E-06	rs2995998	11792	GCST90274814	TRUE	reported	GCST90274814
A	G	0.0777	0.0167	0.2002	3.28E-06	rs10988407	11791	GCST90274814	TRUE	reported	GCST90274814
A	AT	-0.2449	0.048	0.9701	3.36E-07	rs201464214	8377	GCST90274814	TRUE	reported	GCST90274814
A	G	-0.2747	0.0592	0.9858	3.48E-06	rs4277106	11790	GCST90274814	TRUE	reported	GCST90274814
T	G	-0.0732	0.0162	0.2044	6.23E-06	rs2212484	11792	GCST90274814	TRUE	reported	GCST90274814
A	C	-0.2292	0.0499	0.0477	4.37E-06	rs12864018	7943	GCST90274814	TRUE	reported	GCST90274814
A	G	-0.0924	0.0188	0.1442	8.88E-07	rs7142197	11773	GCST90274814	TRUE	reported	GCST90274814
T	G	0.211	0.0465	0.0271	5.69E-06	rs144124166	11768	GCST90274814	TRUE	reported	GCST90274814
T	C	0.0838	0.0173	0.8068	1.27E-06	rs12592185	11344	GCST90274814	TRUE	reported	GCST90274814
T	C	-0.114	0.0255	0.0784	7.80E-06	rs67927317	11344	GCST90274814	TRUE	reported	GCST90274814
C	G	0.2407	0.0521	0.0351	3.84E-06	rs7193141	9377	GCST90274814	TRUE	reported	GCST90274814
A	G	0.2206	0.0482	0.0267	4.72E-06	rs62069649	10431	GCST90274814	TRUE	reported	GCST90274814
A	G	0.0615	0.0139	0.363	9.67E-06	rs4815018	11344	GCST90274814	TRUE	reported	GCST90274814
T	C	-0.0686	0.0141	0.3408	1.14E-06	rs132210	11344	GCST90274814	TRUE	reported	GCST90274814
A	C	-0.1684	0.0119	0.6128	1.83E-45	rs2228145	14742	GCST90274815	TRUE	reported	GCST90274815
T	G	0.0975	0.0211	0.9152	3.82E-06	rs17486819	14739	GCST90274815	TRUE	reported	GCST90274815
T	C	-0.3592	0.0787	0.0119	5.01E-06	rs112669397	10217	GCST90274815	TRUE	reported	GCST90274815
T	G	-0.0671	0.0143	0.2276	2.70E-06	rs248536	14295	GCST90274815	TRUE	reported	GCST90274815
T	C	0.064	0.0131	0.2766	1.03E-06	rs116457146	14743	GCST90274815	TRUE	reported	GCST90274815
T	C	0.0582	0.0127	0.6371	4.59E-06	rs10234370	14295	GCST90274815	TRUE	reported	GCST90274815
T	C	-0.2244	0.0469	0.0182	1.71E-06	rs187416244	14726	GCST90274815	TRUE	reported	GCST90274815
A	G	-0.0659	0.0135	0.7459	1.05E-06	rs1346147	14295	GCST90274815	TRUE	reported	GCST90274815
A	C	-0.3418	0.0701	0.9865	1.08E-06	rs10977774	12312	GCST90274815	TRUE	reported	GCST90274815
A	G	-0.2492	0.0557	0.017	7.68E-06	rs76203502	12634	GCST90274815	TRUE	reported	GCST90274815
T	G	-0.3427	0.0682	0.0105	5.04E-07	rs185969953	12934	GCST90274815	TRUE	reported	GCST90274815
A	T	0.1165	0.0244	0.118	1.80E-06	rs1642826	10893	GCST90274815	TRUE	reported	GCST90274815
C	G	0.063	0.0139	0.2257	5.83E-06	rs12433894	14726	GCST90274815	TRUE	reported	GCST90274815
A	C	-0.2484	0.0553	0.9868	7.06E-06	rs35441559	14740	GCST90274815	TRUE	reported	GCST90274815
A	C	0.1173	0.0262	0.0664	7.57E-06	rs79254378	14295	GCST90274815	TRUE	reported	GCST90274815
A	C	0.2512	0.0531	0.9836	2.24E-06	rs77336315	13801	GCST90274816	TRUE	reported	GCST90274816
A	G	0.097	0.021	0.8744	3.86E-06	rs56889120	11340	GCST90274816	TRUE	reported	GCST90274816
A	G	0.1372	0.0274	0.9451	5.52E-07	rs74131483	13240	GCST90274816	TRUE	reported	GCST90274816
T	C	0.0929	0.0204	0.9031	5.27E-06	rs17161952	14734	GCST90274816	TRUE	reported	GCST90274816
CT	C	-0.2369	0.046	0.9552	2.60E-07	rs11428073	10894	GCST90274816	TRUE	reported	GCST90274816
T	C	0.1495	0.0316	0.0436	2.23E-06	rs144728120	14717	GCST90274816	TRUE	reported	GCST90274816
T	G	0.2093	0.046	0.0198	5.36E-06	rs116415547	13870	GCST90274816	TRUE	reported	GCST90274816
C	G	-0.1493	0.0337	0.0376	9.41E-06	rs139102025	12846	GCST90274816	TRUE	reported	GCST90274816
A	G	-0.0813	0.018	0.1357	6.28E-06	rs62338232	14288	GCST90274816	TRUE	reported	GCST90274816
T	G	-0.0647	0.0131	0.2796	7.86E-07	rs11742240	14736	GCST90274816	TRUE	reported	GCST90274816
T	C	-0.0651	0.0133	0.4122	9.84E-07	rs1050152	11785	GCST90274816	TRUE	reported	GCST90274816
A	G	-0.0713	0.0159	0.2092	7.32E-06	rs202212924	12202	GCST90274816	TRUE	reported	GCST90274816
T	G	-0.078	0.0176	0.1347	9.34E-06	rs62387962	14288	GCST90274816	TRUE	reported	GCST90274816
A	G	0.068	0.0138	0.2517	8.33E-07	rs12699881	14288	GCST90274816	TRUE	reported	GCST90274816
C	G	0.2134	0.0481	0.0211	9.14E-06	rs78939185	11775	GCST90274816	TRUE	reported	GCST90274816
G	GAGCCATGGCCGTA	-0.1694	0.0225	0.1	5.12E-14	rs144088095	10894	GCST90274816	TRUE	reported	GCST90274816
T	G	0.0613	0.0121	0.4013	4.06E-07	rs1375955	14288	GCST90274816	TRUE	reported	GCST90274816
A	G	0.0691	0.0148	0.5682	3.03E-06	rs7026771	12403	GCST90274816	TRUE	reported	GCST90274816
T	C	-0.1374	0.031	0.9572	9.33E-06	rs12217463	14736	GCST90274816	TRUE	reported	GCST90274816
A	G	0.1208	0.0267	0.067	6.06E-06	rs10734292	11776	GCST90274816	TRUE	reported	GCST90274816
T	G	-0.2791	0.0616	0.0113	5.87E-06	rs76213792	14288	GCST90274816	TRUE	reported	GCST90274816
T	C	-0.0724	0.0163	0.8342	8.92E-06	rs11171132	14288	GCST90274816	TRUE	reported	GCST90274816
A	G	0.0698	0.0139	0.237	5.12E-07	rs12321566	14287	GCST90274816	TRUE	reported	GCST90274816
CTCCA	C	0.0751	0.0162	0.2556	3.56E-06	rs71203034	10893	GCST90274816	TRUE	reported	GCST90274816
T	G	0.0965	0.0217	0.0814	8.71E-06	rs11158239	14288	GCST90274816	TRUE	reported	GCST90274816
T	C	-0.136	0.028	0.0497	1.19E-06	rs79072837	14715	GCST90274816	TRUE	reported	GCST90274816
A	G	-0.0584	0.0127	0.2923	4.26E-06	rs10403201	14730	GCST90274816	TRUE	reported	GCST90274816
A	G	0.1025	0.0231	0.0739	9.11E-06	rs75579654	14728	GCST90274817	TRUE	reported	GCST90274817
A	G	0.0667	0.0116	0.5552	8.92E-09	rs12075	14741	GCST90274817	TRUE	reported	GCST90274817
T	C	0.3186	0.0622	0.9879	3.02E-07	rs144815207	13394	GCST90274817	TRUE	reported	GCST90274817
A	G	0.0562	0.0117	0.4424	1.56E-06	rs6709159	14744	GCST90274817	TRUE	reported	GCST90274817
G	GGC	0.1599	0.0328	0.9498	1.09E-06	rs146058124	11329	GCST90274817	TRUE	reported	GCST90274817
T	C	0.056	0.012	0.4104	3.06E-06	rs13064825	14296	GCST90274817	TRUE	reported	GCST90274817
T	C	0.1479	0.0322	0.0386	4.37E-06	rs1516478	14741	GCST90274817	TRUE	reported	GCST90274817
T	C	0.0932	0.0206	0.1151	6.06E-06	rs11712240	11777	GCST90274817	TRUE	reported	GCST90274817
T	C	0.2829	0.0608	0.0146	3.27E-06	rs141979722	11669	GCST90274817	TRUE	reported	GCST90274817
CT	C	-0.239	0.0465	0.0364	2.75E-07	rs199932878	10894	GCST90274817	TRUE	reported	GCST90274817
A	G	-0.1894	0.0241	0.0665	3.87E-15	rs6446951	14729	GCST90274817	TRUE	reported	GCST90274817
T	C	0.1432	0.0322	0.0447	8.70E-06	rs72710634	14744	GCST90274817	TRUE	reported	GCST90274817
A	C	-0.0936	0.0184	0.1404	3.64E-07	rs972492	12412	GCST90274817	TRUE	reported	GCST90274817
A	T	-0.0755	0.0147	0.2006	2.81E-07	rs12188297	14740	GCST90274817	TRUE	reported	GCST90274817
A	G	-0.3943	0.0886	0.0095	8.57E-06	rs141384565	11331	GCST90274817	TRUE	reported	GCST90274817
A	G	0.2687	0.0555	0.9866	1.29E-06	rs145125644	14733	GCST90274817	TRUE	reported	GCST90274817
A	G	0.0948	0.0213	0.7166	8.56E-06	rs7458637	9830	GCST90274817	TRUE	reported	GCST90274817
C	G	-0.0957	0.0212	0.9125	6.36E-06	rs2466352	14730	GCST90274817	TRUE	reported	GCST90274817
T	C	-0.1365	0.0308	0.9559	9.34E-06	rs12217463	14744	GCST90274817	TRUE	reported	GCST90274817
T	C	0.1545	0.0325	0.9598	2.00E-06	rs6585420	14744	GCST90274817	TRUE	reported	GCST90274817
T	C	-0.1103	0.0249	0.94	9.44E-06	rs4769882	14744	GCST90274817	TRUE	reported	GCST90274817
T	TACACACACACACAC	-0.0691	0.0156	0.2706	9.45E-06	rs370288870	10893	GCST90274817	TRUE	reported	GCST90274817
A	C	0.0574	0.0124	0.4025	3.67E-06	rs72633250	14296	GCST90274817	TRUE	reported	GCST90274817
T	C	-0.1546	0.0348	0.9689	8.89E-06	rs76149515	14741	GCST90274817	TRUE	reported	GCST90274817
A	G	0.389	0.0875	0.9886	8.76E-06	rs370192906	9893	GCST90274817	TRUE	reported	GCST90274817
A	G	-0.0541	0.0119	0.393	5.46E-06	rs1582581	14730	GCST90274817	TRUE	reported	GCST90274817
T	C	0.0548	0.0121	0.5814	5.93E-06	rs1988503	14296	GCST90274817	TRUE	reported	GCST90274817
A	G	0.0668	0.0131	0.7222	3.41E-07	rs8069322	14726	GCST90274817	TRUE	reported	GCST90274817
A	G	-0.1324	0.0279	0.0541	2.08E-06	rs7216538	13672	GCST90274817	TRUE	reported	GCST90274817
T	C	0.0555	0.012	0.5073	3.75E-06	rs34519991	14296	GCST90274817	TRUE	reported	GCST90274817
T	G	-0.3895	0.076	0.0095	2.98E-07	rs72886502	12291	GCST90274817	TRUE	reported	GCST90274817
T	G	0.2945	0.0651	0.0101	6.07E-06	rs2612387	12935	GCST90274817	TRUE	reported	GCST90274817
T	C	0.0941	0.02	0.9034	2.54E-06	rs906401	14729	GCST90274817	TRUE	reported	GCST90274817
A	G	0.0948	0.0209	0.1019	5.74E-06	rs71337505	14563	GCST90274817	TRUE	reported	GCST90274817
A	G	-0.0551	0.0121	0.3438	5.27E-06	rs4659810	14710	GCST90274818	TRUE	reported	GCST90274818
A	G	-0.0849	0.0183	0.8857	3.50E-06	rs7570818	14729	GCST90274818	TRUE	reported	GCST90274818
CT	C	-0.2111	0.0461	0.9553	4.67E-06	rs11428073	10894	GCST90274818	TRUE	reported	GCST90274818
T	TA	-0.1073	0.0225	0.906	1.85E-06	rs141437550	11330	GCST90274818	TRUE	reported	GCST90274818
A	T	0.0626	0.0121	0.5957	2.30E-07	rs7656674	14288	GCST90274818	TRUE	reported	GCST90274818
A	G	0.2159	0.048	0.0172	6.86E-06	rs6827317	14736	GCST90274818	TRUE	reported	GCST90274818
C	G	0.2053	0.0433	0.9689	2.12E-06	rs73112514	12393	GCST90274818	TRUE	reported	GCST90274818
A	C	0.1265	0.0263	0.9391	1.51E-06	rs1921885	14288	GCST90274818	TRUE	reported	GCST90274818
T	C	-0.299	0.0613	0.0112	1.07E-06	rs114152855	14249	GCST90274818	TRUE	reported	GCST90274818
A	G	0.0964	0.0216	0.081	8.08E-06	rs58801460	14736	GCST90274818	TRUE	reported	GCST90274818
C	G	-0.0605	0.013	0.4529	3.26E-06	rs2631367	11785	GCST90274818	TRUE	reported	GCST90274818
T	C	-0.0931	0.0199	0.1103	2.89E-06	rs34992551	14734	GCST90274818	TRUE	reported	GCST90274818
C	G	0.1918	0.0427	0.9725	7.06E-06	rs201799031	11760	GCST90274818	TRUE	reported	GCST90274818
T	C	0.0668	0.0151	0.1815	9.70E-06	rs2525703	14723	GCST90274818	TRUE	reported	GCST90274818
A	G	0.1321	0.029	0.9369	5.23E-06	rs2365502	11777	GCST90274818	TRUE	reported	GCST90274818
T	C	0.1447	0.0303	0.0388	1.79E-06	rs143420877	14729	GCST90274818	TRUE	reported	GCST90274818
T	C	-0.0747	0.0155	0.8321	1.44E-06	rs7820135	14730	GCST90274818	TRUE	reported	GCST90274818
A	G	-0.0608	0.0121	0.4469	5.04E-07	rs7013321	14288	GCST90274818	TRUE	reported	GCST90274818
T	G	0.2185	0.0461	0.0182	2.14E-06	rs183319799	14733	GCST90274818	TRUE	reported	GCST90274818
T	C	0.0523	0.0114	0.4627	4.48E-06	rs10508556	14735	GCST90274818	TRUE	reported	GCST90274818
A	G	-0.1111	0.0251	0.9044	9.59E-06	rs111848253	11538	GCST90274818	TRUE	reported	GCST90274818
T	G	0.0989	0.021	0.9023	2.48E-06	rs34536806	14288	GCST90274818	TRUE	reported	GCST90274818
T	C	-0.2662	0.0526	0.0227	4.17E-07	rs144834546	12935	GCST90274818	TRUE	reported	GCST90274818
A	C	-0.1083	0.0232	0.0779	3.04E-06	rs60821320	12852	GCST90274818	TRUE	reported	GCST90274818
T	C	-0.0607	0.0137	0.6556	9.39E-06	rs4911055	11783	GCST90274818	TRUE	reported	GCST90274818
T	C	0.1588	0.0358	0.0406	9.18E-06	rs371119188	12189	GCST90274818	TRUE	reported	GCST90274818
A	AT	0.1563	0.0336	0.9531	3.29E-06	rs151241327	11324	GCST90274818	TRUE	reported	GCST90274818
A	C	-0.2301	0.0472	0.0182	1.09E-06	rs149458216	14726	GCST90274818	TRUE	reported	GCST90274818
A	T	-0.0548	0.0122	0.4227	7.06E-06	rs28535005	14288	GCST90274818	TRUE	reported	GCST90274818
A	G	-0.0594	0.0133	0.7486	7.96E-06	rs734515	14715	GCST90274818	TRUE	reported	GCST90274818
T	C	0.3006	0.0666	0.0106	6.38E-06	rs56025355	12968	GCST90274818	TRUE	reported	GCST90274818
A	G	-0.0597	0.0125	0.292	1.79E-06	rs10403201	14730	GCST90274818	TRUE	reported	GCST90274818
A	G	-0.1921	0.0276	0.9378	3.40E-12	rs73045256	14288	GCST90274818	TRUE	reported	GCST90274818
A	G	-0.4623	0.0335	0.0345	2.55E-43	rs1800472	14736	GCST90274818	TRUE	reported	GCST90274818
T	C	0.1378	0.0271	0.0525	3.68E-07	rs7247630	14729	GCST90274818	TRUE	reported	GCST90274818
T	C	0.0561	0.0124	0.3696	6.06E-06	rs4919925	14287	GCST90274818	TRUE	reported	GCST90274818
T	C	-0.0873	0.019	0.1204	4.33E-06	rs2281119	14284	GCST90274818	TRUE	reported	GCST90274818
A	T	-0.0707	0.0155	0.7435	5.08E-06	rs4326609	11345	GCST90274819	TRUE	reported	GCST90274819
T	C	0.0707	0.0153	0.3559	3.82E-06	rs11127419	9252	GCST90274819	TRUE	reported	GCST90274819
A	T	0.0993	0.0213	0.8758	3.13E-06	rs80092539	11345	GCST90274819	TRUE	reported	GCST90274819
A	G	-0.2119	0.0453	0.0321	2.90E-06	rs825264	10291	GCST90274819	TRUE	reported	GCST90274819
C	G	-0.3015	0.0631	0.9851	1.77E-06	rs116794364	10858	GCST90274819	TRUE	reported	GCST90274819
C	G	0.2548	0.0556	0.021	4.59E-06	rs145344087	10281	GCST90274819	TRUE	reported	GCST90274819
A	C	-0.3456	0.0781	0.9882	9.64E-06	rs190222173	9984	GCST90274819	TRUE	reported	GCST90274819
A	C	0.0575	0.013	0.5333	9.73E-06	rs13105239	11766	GCST90274819	TRUE	reported	GCST90274819
T	G	0.0629	0.0139	0.6927	6.03E-06	rs4699986	11792	GCST90274819	TRUE	reported	GCST90274819
A	T	0.1155	0.0258	0.0986	7.58E-06	rs142330159	9436	GCST90274819	TRUE	reported	GCST90274819
C	G	0.1084	0.0243	0.9095	8.16E-06	rs9482537	11345	GCST90274819	TRUE	reported	GCST90274819
T	C	0.0606	0.0135	0.4384	7.16E-06	rs9648464	11345	GCST90274819	TRUE	reported	GCST90274819
T	C	0.3026	0.0674	0.0139	7.14E-06	rs111417524	10701	GCST90274819	TRUE	reported	GCST90274819
T	C	-0.2448	0.0544	0.018	6.80E-06	rs117675814	11345	GCST90274819	TRUE	reported	GCST90274819
CT	C	-0.0707	0.0157	0.6419	6.69E-06	rs11442499	8388	GCST90274819	TRUE	reported	GCST90274819
A	T	0.0757	0.0158	0.6575	1.66E-06	rs13264315	9460	GCST90274819	TRUE	reported	GCST90274819
T	C	0.06	0.0132	0.5978	5.48E-06	rs1534627	11791	GCST90274819	TRUE	reported	GCST90274819
A	G	0.1725	0.0367	0.0351	2.60E-06	rs74992559	11784	GCST90274819	TRUE	reported	GCST90274819
A	T	-0.3084	0.0661	0.0168	3.08E-06	rs11608349	9362	GCST90274819	TRUE	reported	GCST90274819
T	G	-0.0782	0.0173	0.2297	6.18E-06	rs1348602	9023	GCST90274819	TRUE	reported	GCST90274819
A	G	0.1842	0.0408	0.9695	6.34E-06	rs117844161	11781	GCST90274819	TRUE	reported	GCST90274819
A	G	-0.0635	0.0136	0.5456	3.02E-06	rs234592	11345	GCST90274819	TRUE	reported	GCST90274819
T	G	-0.0652	0.0146	0.2544	7.98E-06	rs12595568	11792	GCST90274819	TRUE	reported	GCST90274819
A	G	0.0678	0.0153	0.7664	9.36E-06	rs10152968	11792	GCST90274819	TRUE	reported	GCST90274819
A	G	0.2606	0.0583	0.0179	7.82E-06	rs147461732	11345	GCST90274819	TRUE	reported	GCST90274819
A	AT	0.1331	0.0291	0.1302	4.79E-06	rs34084384	6879	GCST90274819	TRUE	reported	GCST90274819
A	AT	-0.0783	0.0175	0.674	7.67E-06	rs35337966	7942	GCST90274819	TRUE	reported	GCST90274819
T	G	0.1742	0.0385	0.9676	6.05E-06	rs150843753	11779	GCST90274819	TRUE	reported	GCST90274819
T	G	0.0671	0.0143	0.486	2.70E-06	rs7225483	9849	GCST90274819	TRUE	reported	GCST90274819
A	G	0.112	0.0238	0.0899	2.53E-06	rs332426	11789	GCST90274819	TRUE	reported	GCST90274819
A	G	-0.1011	0.0197	0.1385	2.87E-07	rs11883375	11776	GCST90274819	TRUE	reported	GCST90274819
T	C	-0.1676	0.0374	0.0399	7.42E-06	rs62213023	11345	GCST90274819	TRUE	reported	GCST90274819
A	G	-0.0604	0.0135	0.4812	7.67E-06	rs6671847	11336	GCST90274820	TRUE	reported	GCST90274820
A	G	0.0563	0.0122	0.4817	3.94E-06	rs12754806	11768	GCST90274820	TRUE	reported	GCST90274820
A	G	-0.1377	0.0302	0.9558	5.13E-06	rs78981063	11784	GCST90274820	TRUE	reported	GCST90274820
A	G	0.0639	0.0144	0.2266	9.10E-06	rs112883732	11784	GCST90274820	TRUE	reported	GCST90274820
A	C	-0.0951	0.0203	0.1784	2.80E-06	rs3963364	9453	GCST90274820	TRUE	reported	GCST90274820
T	C	-0.063	0.013	0.6603	1.26E-06	rs62258077	11762	GCST90274820	TRUE	reported	GCST90274820
T	C	0.0611	0.0138	0.5834	9.53E-06	rs4689540	11336	GCST90274820	TRUE	reported	GCST90274820
C	G	-0.0824	0.0173	0.1414	1.91E-06	rs9313148	11777	GCST90274820	TRUE	reported	GCST90274820
A	T	0.1414	0.0302	0.9403	2.84E-06	rs72730728	11336	GCST90274820	TRUE	reported	GCST90274820
T	G	0.0788	0.0134	0.5419	4.09E-09	rs2289779	11336	GCST90274820	TRUE	reported	GCST90274820
T	C	0.0692	0.0153	0.8025	6.10E-06	rs452976	11770	GCST90274820	TRUE	reported	GCST90274820
C	G	0.0745	0.0164	0.6059	5.55E-06	rs1645151	8809	GCST90274820	TRUE	reported	GCST90274820
T	C	-0.2181	0.0467	0.0215	3.01E-06	rs115938660	11770	GCST90274820	TRUE	reported	GCST90274820
T	G	-0.0553	0.0125	0.4142	9.69E-06	rs2569006	11780	GCST90274820	TRUE	reported	GCST90274820
A	G	-0.0681	0.0145	0.2875	2.65E-06	rs778016	9883	GCST90274820	TRUE	reported	GCST90274820
T	C	-0.1306	0.0285	0.9229	4.60E-06	rs73157388	11336	GCST90274820	TRUE	reported	GCST90274820
A	C	-0.1451	0.0322	0.9399	6.60E-06	rs1604713	11336	GCST90274820	TRUE	reported	GCST90274820
A	G	-0.0611	0.0137	0.4056	8.20E-06	rs1275374	11336	GCST90274820	TRUE	reported	GCST90274820
A	G	0.1586	0.0333	0.961	1.91E-06	rs117117000	11784	GCST90274820	TRUE	reported	GCST90274820
T	C	0.0558	0.0126	0.6218	9.49E-06	rs7047277	11774	GCST90274820	TRUE	reported	GCST90274820
T	C	-0.2885	0.0153	0.1918	2.61E-79	rs635634	11784	GCST90274820	TRUE	reported	GCST90274820
T	C	0.2027	0.0299	0.067	1.21E-11	rs41307428	11774	GCST90274820	TRUE	reported	GCST90274820
A	C	0.0904	0.0192	0.1109	2.50E-06	rs1690678	11784	GCST90274820	TRUE	reported	GCST90274820
C	G	-0.06	0.0134	0.4942	7.55E-06	rs1549488	11335	GCST90274820	TRUE	reported	GCST90274820
T	G	0.1262	0.0248	0.9129	3.61E-07	rs4937122	11336	GCST90274820	TRUE	reported	GCST90274820
A	G	0.2467	0.0558	0.0184	9.82E-06	rs143212977	11336	GCST90274820	TRUE	reported	GCST90274820
A	G	0.1051	0.0232	0.8941	5.89E-06	rs8059299	11336	GCST90274820	TRUE	reported	GCST90274820
T	C	-0.08	0.0172	0.7807	3.30E-06	rs72837682	11336	GCST90274820	TRUE	reported	GCST90274820
A	G	-0.2724	0.0546	0.0169	6.07E-07	rs141933232	11724	GCST90274820	TRUE	reported	GCST90274820
T	TA	-0.0817	0.018	0.8181	5.66E-06	rs201075216	8383	GCST90274820	TRUE	reported	GCST90274820
A	G	-0.2602	0.0566	0.0179	4.28E-06	rs147006060	11775	GCST90274820	TRUE	reported	GCST90274820
A	G	0.6489	0.1417	0.0043	4.66E-06	rs6002001	6861	GCST90274820	TRUE	reported	GCST90274820
A	AGT	-0.0862	0.0178	0.6817	1.28E-06	rs35506192	10407	GCST90274821	TRUE	reported	GCST90274821
A	G	0.1694	0.0113	0.5552	8.39E-51	rs12075	14730	GCST90274821	TRUE	reported	GCST90274821
T	C	0.1966	0.0442	0.02	8.67E-06	rs142018247	14726	GCST90274821	TRUE	reported	GCST90274821
A	G	0.0576	0.0122	0.6154	2.34E-06	rs4682862	14285	GCST90274821	TRUE	reported	GCST90274821
A	T	0.0856	0.0119	0.362	6.33E-13	rs1846616	14719	GCST90274821	TRUE	reported	GCST90274821
A	G	0.3004	0.0198	0.0959	5.44E-52	rs35728689	14732	GCST90274821	TRUE	reported	GCST90274821
T	C	0.3723	0.0695	0.9872	8.47E-08	rs181998213	14285	GCST90274821	TRUE	reported	GCST90274821
A	G	-0.0584	0.0131	0.7146	8.27E-06	rs9811380	14284	GCST90274821	TRUE	reported	GCST90274821
A	G	0.0986	0.0201	0.118	9.32E-07	rs7619350	11764	GCST90274821	TRUE	reported	GCST90274821
C	G	-0.2813	0.0556	0.9851	4.21E-07	rs149604038	13798	GCST90274821	TRUE	reported	GCST90274821
T	C	0.0579	0.0126	0.6697	4.32E-06	rs207311	14285	GCST90274821	TRUE	reported	GCST90274821
A	G	0.2553	0.0538	0.0243	2.08E-06	rs148307902	13798	GCST90274821	TRUE	reported	GCST90274821
A	T	0.1238	0.0272	0.9416	5.33E-06	rs72730728	14285	GCST90274821	TRUE	reported	GCST90274821
A	AT	0.0626	0.014	0.6262	7.77E-06	rs34116106	10894	GCST90274821	TRUE	reported	GCST90274821
A	T	0.1653	0.0366	0.9698	6.29E-06	rs2544916	14720	GCST90274821	TRUE	reported	GCST90274821
T	G	-0.2293	0.0497	0.9789	3.96E-06	rs146186562	14285	GCST90274821	TRUE	reported	GCST90274821
C	G	0.0788	0.0178	0.1269	9.56E-06	rs352082	14284	GCST90274821	TRUE	reported	GCST90274821
T	C	0.0618	0.0117	0.4922	1.28E-07	rs9942602	14728	GCST90274821	TRUE	reported	GCST90274821
A	T	-0.4028	0.0864	0.991	3.13E-06	rs182599222	11334	GCST90274821	TRUE	reported	GCST90274821
T	C	-0.1381	0.0293	0.0491	2.44E-06	rs77344300	14733	GCST90274821	TRUE	reported	GCST90274821
T	C	-0.2587	0.0562	0.9806	4.16E-06	rs117510656	14285	GCST90274821	TRUE	reported	GCST90274821
A	G	-0.1673	0.0376	0.0305	8.61E-06	rs11214549	14732	GCST90274821	TRUE	reported	GCST90274821
A	G	0.0739	0.0159	0.1756	3.35E-06	rs12367122	14284	GCST90274821	TRUE	reported	GCST90274821
T	C	-0.0684	0.0134	0.2742	3.32E-07	rs34292320	14285	GCST90274821	TRUE	reported	GCST90274821
T	C	-0.0775	0.0175	0.1395	9.49E-06	rs9324105	14285	GCST90274821	TRUE	reported	GCST90274821
CT	C	-0.0785	0.016	0.4529	9.28E-07	rs34085806	10894	GCST90274821	TRUE	reported	GCST90274821
C	G	0.1734	0.0377	0.0256	4.24E-06	rs117265389	14733	GCST90274821	TRUE	reported	GCST90274821
T	C	0.0751	0.013	0.2772	7.61E-09	rs11870164	14733	GCST90274821	TRUE	reported	GCST90274821
A	G	-0.2084	0.0455	0.0286	4.64E-06	rs190108694	11325	GCST90274821	TRUE	reported	GCST90274821
T	C	-0.348	0.0653	0.0136	9.86E-08	rs79697698	13752	GCST90274821	TRUE	reported	GCST90274821
T	C	-0.1063	0.0218	0.0875	1.08E-06	rs77128226	14285	GCST90274821	TRUE	reported	GCST90274821
T	C	-0.0537	0.0119	0.5055	6.40E-06	rs1788443	14285	GCST90274821	TRUE	reported	GCST90274821
T	G	-0.3227	0.0704	0.0125	4.57E-06	rs117317477	11725	GCST90274821	TRUE	reported	GCST90274821
T	C	0.0672	0.0139	0.769	1.33E-06	rs7550207	14736	GCST90274822	TRUE	reported	GCST90274822
A	T	0.1121	0.0232	0.0746	1.35E-06	rs12523126	14288	GCST90274822	TRUE	reported	GCST90274822
A	C	-0.1588	0.0325	0.9594	1.03E-06	rs744156	13663	GCST90274822	TRUE	reported	GCST90274822
T	G	1.0367	0.0174	0.8851	1.00E-200	rs16969449	14288	GCST90274822	TRUE	reported	GCST90274822
T	C	0.1572	0.0147	0.7969	1.09E-26	rs159293	14724	GCST90274822	TRUE	reported	GCST90274822
T	C	-0.0904	0.0188	0.8703	1.52E-06	rs75580960	13224	GCST90274822	TRUE	reported	GCST90274822
A	G	-0.0754	0.015	0.3263	4.99E-07	rs481267	9889	GCST90274823	TRUE	reported	GCST90274823
A	G	-0.0899	0.013	0.5624	4.67E-12	rs12075	11780	GCST90274823	TRUE	reported	GCST90274823
T	C	0.0778	0.0166	0.6951	2.78E-06	rs12142504	9448	GCST90274823	TRUE	reported	GCST90274823
A	G	0.1941	0.0413	0.0345	2.60E-06	rs147793446	11770	GCST90274823	TRUE	reported	GCST90274823
A	G	0.1043	0.0235	0.1037	9.07E-06	rs72793575	11335	GCST90274823	TRUE	reported	GCST90274823
A	G	0.2663	0.0547	0.0247	1.13E-06	rs146174820	10469	GCST90274823	TRUE	reported	GCST90274823
T	C	-0.3169	0.0252	0.9268	2.88E-36	rs2228467	11782	GCST90274823	TRUE	reported	GCST90274823
T	C	-0.0933	0.0165	0.7978	1.56E-08	rs4146770	11760	GCST90274823	TRUE	reported	GCST90274823
T	C	-0.0849	0.0167	0.5118	3.70E-07	rs11276535	7943	GCST90274823	TRUE	reported	GCST90274823
A	G	-0.257	0.0579	0.0167	9.05E-06	rs116170440	10848	GCST90274823	TRUE	reported	GCST90274823
T	G	-0.0613	0.0133	0.4117	4.05E-06	rs28667091	11782	GCST90274823	TRUE	reported	GCST90274823
T	G	-0.1716	0.0359	0.9096	1.75E-06	rs182239847	9453	GCST90274823	TRUE	reported	GCST90274823
T	G	0.1624	0.0363	0.9529	7.68E-06	rs72689930	11783	GCST90274823	TRUE	reported	GCST90274823
C	G	-0.0638	0.0134	0.4563	1.92E-06	rs153473	11335	GCST90274823	TRUE	reported	GCST90274823
T	G	-0.1046	0.0221	0.8991	2.21E-06	rs9968876	11774	GCST90274823	TRUE	reported	GCST90274823
T	G	0.0655	0.0147	0.5602	8.36E-06	rs12661848	9889	GCST90274823	TRUE	reported	GCST90274823
T	C	-0.1098	0.0247	0.0785	8.78E-06	rs28571854	11775	GCST90274823	TRUE	reported	GCST90274823
A	G	0.2334	0.0492	0.0249	2.10E-06	rs139796674	11335	GCST90274823	TRUE	reported	GCST90274823
T	C	0.1574	0.0343	0.0404	4.46E-06	rs74157668	11781	GCST90274823	TRUE	reported	GCST90274823
A	G	0.1507	0.0328	0.05	4.34E-06	rs148859911	11771	GCST90274823	TRUE	reported	GCST90274823
T	C	-0.0998	0.0179	0.1822	2.47E-08	rs7116054	11335	GCST90274823	TRUE	reported	GCST90274823
T	C	0.1051	0.0233	0.8213	6.46E-06	rs143052555	8587	GCST90274823	TRUE	reported	GCST90274823
C	G	-0.0969	0.0194	0.1497	5.89E-07	rs7327202	10903	GCST90274823	TRUE	reported	GCST90274823
T	G	-0.1405	0.0314	0.0501	7.66E-06	rs117550373	11762	GCST90274823	TRUE	reported	GCST90274823
A	G	0.1646	0.0339	0.9169	1.20E-06	rs28439856	7943	GCST90274823	TRUE	reported	GCST90274823
A	G	0.2264	0.0487	0.9779	3.34E-06	rs16947053	11783	GCST90274823	TRUE	reported	GCST90274823
T	G	0.171	0.0381	0.0356	7.18E-06	rs187435509	11780	GCST90274823	TRUE	reported	GCST90274823
A	G	0.0942	0.0132	0.4161	9.58E-13	rs7213460	11780	GCST90274823	TRUE	reported	GCST90274823
A	G	-0.1014	0.0226	0.1082	7.23E-06	rs72939501	11335	GCST90274823	TRUE	reported	GCST90274823
A	C	0.1863	0.041	0.9612	5.52E-06	rs200447680	10235	GCST90274823	TRUE	reported	GCST90274823
T	C	0.2441	0.0514	0.0198	2.04E-06	rs78848134	11296	GCST90274823	TRUE	reported	GCST90274823
A	T	-0.1022	0.0228	0.1218	7.38E-06	rs8129542	10271	GCST90274823	TRUE	reported	GCST90274823
A	G	0.189	0.0114	0.5553	9.89E-62	rs12075	14733	GCST90274824	TRUE	reported	GCST90274824
C	G	-0.2016	0.0456	0.0179	9.82E-06	rs148945704	14232	GCST90274824	TRUE	reported	GCST90274824
C	G	0.0569	0.0126	0.2956	6.31E-06	rs56003568	14734	GCST90274824	TRUE	reported	GCST90274824
T	C	0.1281	0.012	0.6276	1.33E-26	rs7612912	14714	GCST90274824	TRUE	reported	GCST90274824
A	G	-0.0638	0.0131	0.3598	1.11E-06	rs55842014	12404	GCST90274824	TRUE	reported	GCST90274824
A	T	-0.058	0.0129	0.4227	6.92E-06	rs1995234	12404	GCST90274824	TRUE	reported	GCST90274824
C	G	0.072	0.0158	0.1934	5.19E-06	rs2192410	12836	GCST90274824	TRUE	reported	GCST90274824
T	C	-0.0664	0.0148	0.4726	7.24E-06	rs59093248	10894	GCST90274824	TRUE	reported	GCST90274824
A	G	0.1956	0.042	0.9694	3.21E-06	rs115511138	13944	GCST90274824	TRUE	reported	GCST90274824
T	C	0.2271	0.05	0.025	5.57E-06	rs144982290	13801	GCST90274824	TRUE	reported	GCST90274824
T	C	0.1569	0.0332	0.0417	2.29E-06	rs62336911	14288	GCST90274824	TRUE	reported	GCST90274824
T	C	0.0674	0.0139	0.4123	1.24E-06	rs74794857	11760	GCST90274824	TRUE	reported	GCST90274824
A	G	0.0609	0.0131	0.5448	3.34E-06	rs2631360	11782	GCST90274824	TRUE	reported	GCST90274824
A	G	0.1749	0.0368	0.963	2.01E-06	rs144118870	14735	GCST90274824	TRUE	reported	GCST90274824
A	G	0.077	0.0168	0.8533	4.58E-06	rs847767	14733	GCST90274824	TRUE	reported	GCST90274824
A	T	0.0873	0.019	0.5592	4.33E-06	rs1120252	9830	GCST90274824	TRUE	reported	GCST90274824
T	G	-0.1201	0.0133	0.7293	1.72E-19	rs2721961	14288	GCST90274824	TRUE	reported	GCST90274824
A	G	-0.0548	0.0121	0.4985	5.93E-06	rs438824	14287	GCST90274824	TRUE	reported	GCST90274824
T	C	0.0668	0.0145	0.2018	4.09E-06	rs2497351	14736	GCST90274824	TRUE	reported	GCST90274824
A	G	-0.0635	0.0143	0.7811	8.97E-06	rs72832833	14734	GCST90274824	TRUE	reported	GCST90274824
T	C	0.0748	0.0164	0.184	5.09E-06	rs4980395	14288	GCST90274824	TRUE	reported	GCST90274824
T	G	-0.1502	0.0333	0.9632	6.47E-06	rs113911480	14709	GCST90274824	TRUE	reported	GCST90274824
A	G	0.2704	0.0553	0.0209	1.01E-06	rs10140592	13753	GCST90274824	TRUE	reported	GCST90274824
A	G	0.2261	0.05	0.0163	6.13E-06	rs114438927	12852	GCST90274824	TRUE	reported	GCST90274824
T	C	0.08	0.0181	0.8698	9.88E-06	rs34202150	14288	GCST90274824	TRUE	reported	GCST90274824
C	G	0.093	0.0196	0.2384	2.09E-06	rs62055193	9830	GCST90274824	TRUE	reported	GCST90274824
C	G	-0.1675	0.0238	0.0674	1.95E-12	rs61578494	14728	GCST90274824	TRUE	reported	GCST90274824
A	G	0.1557	0.012	0.6401	1.70E-38	rs3917900	14730	GCST90274824	TRUE	reported	GCST90274824
A	G	0.3903	0.0251	0.9384	1.60E-54	rs3136676	14728	GCST90274824	TRUE	reported	GCST90274824
T	C	-0.1032	0.0208	0.8805	6.99E-07	rs181250	11538	GCST90274824	TRUE	reported	GCST90274824
CT	C	0.2758	0.054	0.0226	3.27E-07	rs147505597	9830	GCST90274824	TRUE	reported	GCST90274824
A	C	-0.2136	0.0451	0.9807	2.18E-06	rs62201455	14722	GCST90274824	TRUE	reported	GCST90274824
T	C	0.1432	0.0304	0.9545	2.47E-06	rs926646	14732	GCST90274824	TRUE	reported	GCST90274824
T	C	0.0615	0.0137	0.2426	7.15E-06	rs7537266	14294	GCST90274825	TRUE	reported	GCST90274825
T	C	0.0653	0.0144	0.2284	5.77E-06	rs66822987	14295	GCST90274825	TRUE	reported	GCST90274825
A	G	-0.0736	0.0135	0.7503	4.98E-08	rs5743604	14737	GCST90274825	TRUE	reported	GCST90274825
A	G	0.0588	0.013	0.3744	6.09E-06	rs4861445	14295	GCST90274825	TRUE	reported	GCST90274825
A	G	-0.0608	0.0133	0.7392	4.84E-06	rs2853926	14743	GCST90274825	TRUE	reported	GCST90274825
A	G	0.0818	0.0179	0.1528	4.88E-06	rs113448118	11793	GCST90274825	TRUE	reported	GCST90274825
T	C	-0.0718	0.0151	0.4638	1.98E-06	rs188443128	10893	GCST90274825	TRUE	reported	GCST90274825
A	G	-0.087	0.0193	0.8805	6.55E-06	rs1295911	12799	GCST90274825	TRUE	reported	GCST90274825
T	G	-0.0706	0.0159	0.8397	8.99E-06	rs7917198	14731	GCST90274825	TRUE	reported	GCST90274825
T	C	-0.0644	0.0124	0.632	2.06E-07	rs1125560	13863	GCST90274825	TRUE	reported	GCST90274825
T	C	-0.0837	0.0133	0.5247	3.11E-10	rs7137828	11344	GCST90274825	TRUE	reported	GCST90274825
T	C	-0.1932	0.0434	0.0345	8.52E-06	rs112449949	13394	GCST90274825	TRUE	reported	GCST90274825
G	GA	-0.0636	0.0135	0.544	2.46E-06	rs34563790	10894	GCST90274825	TRUE	reported	GCST90274825
A	G	0.0926	0.0181	0.8776	3.12E-07	rs9540456	14295	GCST90274825	TRUE	reported	GCST90274825
A	C	0.302	0.068	0.985	8.95E-06	rs147065959	11438	GCST90274825	TRUE	reported	GCST90274825
T	C	0.1812	0.0371	0.0304	1.04E-06	rs78871521	13246	GCST90274825	TRUE	reported	GCST90274825
T	C	-0.1229	0.024	0.0627	3.04E-07	rs1143687	14743	GCST90274825	TRUE	reported	GCST90274825
T	C	-0.0668	0.0143	0.7284	2.99E-06	rs677925	12411	GCST90274825	TRUE	reported	GCST90274825
A	C	-0.1806	0.0325	0.0383	2.75E-08	rs56675286	14743	GCST90274825	TRUE	reported	GCST90274825
T	C	-0.4102	0.0135	0.7695	1.00E-200	rs8951	14295	GCST90274825	TRUE	reported	GCST90274825
T	C	-0.1462	0.0253	0.076	7.53E-09	rs76522981	14295	GCST90274825	TRUE	reported	GCST90274825
A	G	0.176	0.0162	0.8208	1.71E-27	rs9911791	14295	GCST90274825	TRUE	reported	GCST90274825
T	C	-0.0621	0.0136	0.2605	4.97E-06	rs2847249	14294	GCST90274825	TRUE	reported	GCST90274825
A	G	-0.1601	0.0351	0.0417	5.08E-06	rs149819211	14744	GCST90274826	TRUE	reported	GCST90274826
A	T	-0.1077	0.024	0.0741	7.21E-06	rs12122036	14296	GCST90274826	TRUE	reported	GCST90274826
A	G	0.0859	0.013	0.6981	3.90E-11	rs12141791	14296	GCST90274826	TRUE	reported	GCST90274826
G	GT	-0.0669	0.0144	0.317	3.39E-06	rs35530760	11324	GCST90274826	TRUE	reported	GCST90274826
A	G	0.1657	0.0364	0.9671	5.31E-06	rs72777396	14744	GCST90274826	TRUE	reported	GCST90274826
A	T	0.1548	0.0338	0.966	4.65E-06	rs6717478	14742	GCST90274826	TRUE	reported	GCST90274826
A	G	-0.3153	0.0673	0.0135	2.80E-06	rs2229629	10887	GCST90274826	TRUE	reported	GCST90274826
T	C	0.3179	0.0714	0.0131	8.49E-06	rs189173367	11925	GCST90274826	TRUE	reported	GCST90274826
T	C	0.1234	0.0234	0.0684	1.34E-07	rs873675	14742	GCST90274826	TRUE	reported	GCST90274826
T	C	-0.2509	0.053	0.0177	2.20E-06	rs188626385	12935	GCST90274826	TRUE	reported	GCST90274826
A	G	0.1136	0.0137	0.7422	1.11E-16	rs4734879	14296	GCST90274826	TRUE	reported	GCST90274826
T	C	-0.0593	0.0133	0.7098	8.25E-06	rs12380451	14296	GCST90274826	TRUE	reported	GCST90274826
T	C	0.2514	0.0566	0.0194	8.93E-06	rs372555709	11282	GCST90274826	TRUE	reported	GCST90274826
T	C	0.0703	0.0135	0.253	1.91E-07	rs10990535	14734	GCST90274826	TRUE	reported	GCST90274826
A	T	0.0649	0.014	0.7462	3.56E-06	rs10978641	14296	GCST90274826	TRUE	reported	GCST90274826
A	G	0.0558	0.0124	0.3498	6.80E-06	rs10732827	14742	GCST90274826	TRUE	reported	GCST90274826
T	TA	0.0698	0.0154	0.7439	5.83E-06	rs35959091	11339	GCST90274826	TRUE	reported	GCST90274826
A	G	0.3767	0.0445	0.9777	2.56E-17	rs141782294	14731	GCST90274826	TRUE	reported	GCST90274826
T	G	-0.1416	0.0238	0.0705	2.69E-09	rs77095316	14744	GCST90274826	TRUE	reported	GCST90274826
T	C	-0.3212	0.0264	0.9461	4.68E-34	rs2155053	14741	GCST90274826	TRUE	reported	GCST90274826
A	T	-0.3517	0.0119	0.5613	5.73E-192	rs484915	14295	GCST90274826	TRUE	reported	GCST90274826
A	G	-0.176	0.03	0.0455	4.45E-09	rs116889819	14744	GCST90274826	TRUE	reported	GCST90274826
A	G	-0.2306	0.0517	0.0214	8.18E-06	rs148908824	12935	GCST90274826	TRUE	reported	GCST90274826
T	C	-0.0704	0.0126	0.3436	2.31E-08	rs2926741	14296	GCST90274826	TRUE	reported	GCST90274826
T	G	0.0861	0.0186	0.1146	3.67E-06	rs12367368	14744	GCST90274826	TRUE	reported	GCST90274826
A	T	0.0639	0.0142	0.3845	6.80E-06	rs116350236	10717	GCST90274826	TRUE	reported	GCST90274826
T	C	-0.072	0.0162	0.177	8.81E-06	rs9524612	14296	GCST90274826	TRUE	reported	GCST90274826
A	G	0.0569	0.0121	0.5023	2.57E-06	rs7219205	14296	GCST90274826	TRUE	reported	GCST90274826
C	G	-0.0671	0.015	0.5715	7.70E-06	rs56215832	11767	GCST90274826	TRUE	reported	GCST90274826
T	C	-0.0585	0.0127	0.296	4.10E-06	rs11673125	14741	GCST90274826	TRUE	reported	GCST90274826
T	C	-0.1051	0.0234	0.9266	7.07E-06	rs58811245	14723	GCST90274826	TRUE	reported	GCST90274826
A	C	0.07	0.0153	0.822	4.76E-06	rs12567824	14296	GCST90274827	TRUE	reported	GCST90274827
T	G	-0.069	0.015	0.7974	4.22E-06	rs1356799	13869	GCST90274827	TRUE	reported	GCST90274827
A	G	0.054	0.0121	0.4046	8.09E-06	rs7683424	14296	GCST90274827	TRUE	reported	GCST90274827
A	G	-0.4022	0.0779	0.982	2.43E-07	rs80346512	8534	GCST90274827	TRUE	reported	GCST90274827
A	G	-0.1769	0.0358	0.0368	7.76E-07	rs181816009	11985	GCST90274827	TRUE	reported	GCST90274827
A	G	0.106	0.0208	0.2799	3.47E-07	rs41285646	8978	GCST90274827	TRUE	reported	GCST90274827
T	G	0.1203	0.0249	0.0601	1.36E-06	rs112062276	14733	GCST90274827	TRUE	reported	GCST90274827
T	C	-0.3484	0.0769	0.9866	5.88E-06	rs138847931	11439	GCST90274827	TRUE	reported	GCST90274827
A	C	0.2157	0.0482	0.9813	7.64E-06	rs11771706	14744	GCST90274827	TRUE	reported	GCST90274827
T	TAC	0.0669	0.0145	0.301	3.95E-06	rs137899039	11325	GCST90274827	TRUE	reported	GCST90274827
C	G	-0.2862	0.0608	0.0153	2.51E-06	rs112327130	12456	GCST90274827	TRUE	reported	GCST90274827
T	G	0.1032	0.023	0.9147	7.22E-06	rs55942631	14296	GCST90274827	TRUE	reported	GCST90274827
C	G	-0.0931	0.0166	0.8507	2.04E-08	rs72699188	14744	GCST90274827	TRUE	reported	GCST90274827
A	G	-0.0585	0.0132	0.2739	9.34E-06	rs10971521	14725	GCST90274827	TRUE	reported	GCST90274827
T	C	0.2201	0.0486	0.9801	5.93E-06	rs112966738	14296	GCST90274827	TRUE	reported	GCST90274827
A	G	0.0845	0.019	0.1751	8.69E-06	rs34387740	11345	GCST90274827	TRUE	reported	GCST90274827
A	G	-0.2185	0.0469	0.0185	3.18E-06	rs55804377	14741	GCST90274827	TRUE	reported	GCST90274827
T	C	0.2957	0.0181	0.879	5.38E-60	rs11225354	14296	GCST90274827	TRUE	reported	GCST90274827
T	C	1.1371	0.047	0.983	2.60E-129	rs17860955	14256	GCST90274827	TRUE	reported	GCST90274827
A	G	-0.2064	0.0233	0.9296	8.12E-19	rs17099622	14296	GCST90274827	TRUE	reported	GCST90274827
[truncated: 746 more rows]
